# Supplementary material for: Sleep restriction impairs visually and memory-guided force control
Source: PLoS One. 2022 Sep 2;17(9):e0274121. doi: 10.1371/journal.pone.0274121 (PMC9439228; doi:10.1371/journal.pone.0274121)
Supplement: S1 Data — (CSV) [file pone.0274121.s005.csv]

Participant	Age	Race	Day	sleep_hrs	KSS	MVC_N	Vision	Trial	Time_s	Force_N
SS001	21	White	Baseline	9.35	4	20.02	Visually Guided	Trial 1	0.01	5.3312
SS001	21	White	Baseline	9.35	4	20.02	Memory-Guided	Trial 1	0.01	4.8469
SS001	21	White	Baseline	9.35	4	20.02	Visually Guided	Trial 2	0.01	4.9261
SS001	21	White	Baseline	9.35	4	20.02	Memory-Guided	Trial 2	0.01	4.6935
SS001	21	White	Baseline	9.35	4	20.02	Visually Guided	Trial 3	0.01	5.0559
SS001	21	White	Baseline	9.35	4	20.02	Memory-Guided	Trial 3	0.01	5.2051
SS001	21	White	Baseline	9.35	4	20.02	Visually Guided	Trial 4	0.01	4.9694
SS001	21	White	Baseline	9.35	4	20.02	Memory-Guided	Trial 4	0.01	4.9772
SS001	21	White	Recovery	9.441666667	5	26.68	Visually Guided	Trial 1	0.01	6.6955
SS001	21	White	Recovery	9.441666667	5	26.68	Memory-Guided	Trial 1	0.01	6.5497
SS001	21	White	Recovery	9.441666667	5	26.68	Visually Guided	Trial 2	0.01	6.7986
SS001	21	White	Recovery	9.441666667	5	26.68	Memory-Guided	Trial 2	0.01	6.6015
SS001	21	White	Recovery	9.441666667	5	26.68	Visually Guided	Trial 3	0.01	6.6368
SS001	21	White	Recovery	9.441666667	5	26.68	Memory-Guided	Trial 3	0.01	6.6899
SS001	21	White	Recovery	9.441666667	5	26.68	Visually Guided	Trial 4	0.01	7.3254
SS001	21	White	Recovery	9.441666667	5	26.68	Memory-Guided	Trial 4	0.01	6.3602
SS002	20	Asian	Baseline	9.466666667	8	48.9	Visually Guided	Trial 1	0.01	12.2986
SS002	20	Asian	Baseline	9.466666667	8	48.9	Memory-Guided	Trial 1	0.01	12.0615
SS002	20	Asian	Baseline	9.466666667	8	48.9	Visually Guided	Trial 2	0.01	12.1986
SS002	20	Asian	Baseline	9.466666667	8	48.9	Memory-Guided	Trial 2	0.01	12.2724
SS002	20	Asian	Baseline	9.466666667	8	48.9	Visually Guided	Trial 3	0.01	12.3173
SS002	20	Asian	Baseline	9.466666667	8	48.9	Memory-Guided	Trial 3	0.01	12.4613
SS002	20	Asian	Baseline	9.466666667	8	48.9	Visually Guided	Trial 4	0.01	12.1358
SS002	20	Asian	Baseline	9.466666667	8	48.9	Memory-Guided	Trial 4	0.01	12.7046
SS002	20	Asian	Restricted	4.658333333	9	44.48	Visually Guided	Trial 1	0.01	11.0491
SS002	20	Asian	Restricted	4.658333333	9	44.48	Memory-Guided	Trial 1	0.01	10.165
SS002	20	Asian	Restricted	4.658333333	9	44.48	Visually Guided	Trial 2	0.01	11.0408
SS002	20	Asian	Restricted	4.658333333	9	44.48	Memory-Guided	Trial 2	0.01	10.8989
SS002	20	Asian	Restricted	4.658333333	9	44.48	Visually Guided	Trial 3	0.01	10.726
SS002	20	Asian	Restricted	4.658333333	9	44.48	Memory-Guided	Trial 3	0.01	11.1174
SS002	20	Asian	Restricted	4.658333333	9	44.48	Visually Guided	Trial 4	0.01	10.9062
SS002	20	Asian	Restricted	4.658333333	9	44.48	Memory-Guided	Trial 4	0.01	11.1911
SS002	20	Asian	Recovery	9.458333333	7	73.4	Visually Guided	Trial 1	0.01	17.6569
SS002	20	Asian	Recovery	9.458333333	7	73.4	Memory-Guided	Trial 1	0.01	19.2201
SS002	20	Asian	Recovery	9.458333333	7	73.4	Visually Guided	Trial 2	0.01	17.4585
SS002	20	Asian	Recovery	9.458333333	7	73.4	Memory-Guided	Trial 2	0.01	18.1661
SS002	20	Asian	Recovery	9.458333333	7	73.4	Visually Guided	Trial 3	0.01	18.0775
SS002	20	Asian	Recovery	9.458333333	7	73.4	Memory-Guided	Trial 3	0.01	17.8139
SS002	20	Asian	Recovery	9.458333333	7	73.4	Visually Guided	Trial 4	0.01	18.5114
SS002	20	Asian	Recovery	9.458333333	7	73.4	Memory-Guided	Trial 4	0.01	17.7827
SS003	29	White	Baseline	9.4	5	46.71	Visually Guided	Trial 1	0.01	11.1511
SS003	29	White	Baseline	9.4	5	46.71	Memory-Guided	Trial 1	0.01	11.5991
SS003	29	White	Baseline	9.4	5	46.71	Visually Guided	Trial 2	0.01	12.0734
SS003	29	White	Baseline	9.4	5	46.71	Memory-Guided	Trial 2	0.01	10.893
SS003	29	White	Baseline	9.4	5	46.71	Visually Guided	Trial 3	0.01	11.4068
SS003	29	White	Baseline	9.4	5	46.71	Memory-Guided	Trial 3	0.01	11.4989
SS003	29	White	Baseline	9.4	5	46.71	Visually Guided	Trial 4	0.01	11.7118
SS003	29	White	Baseline	9.4	5	46.71	Memory-Guided	Trial 4	0.01	11.7282
SS003	29	White	Restricted	4.733333333	7	26.69	Visually Guided	Trial 1	0.01	6.5661
SS003	29	White	Restricted	4.733333333	7	26.69	Memory-Guided	Trial 1	0.01	6.5179
SS003	29	White	Restricted	4.733333333	7	26.69	Visually Guided	Trial 2	0.01	6.3909
SS003	29	White	Restricted	4.733333333	7	26.69	Memory-Guided	Trial 2	0.01	6.5197
SS003	29	White	Restricted	4.733333333	7	26.69	Visually Guided	Trial 3	0.01	6.3765
SS003	29	White	Restricted	4.733333333	7	26.69	Memory-Guided	Trial 3	0.01	6.4877
SS003	29	White	Restricted	4.733333333	7	26.69	Visually Guided	Trial 4	0.01	6.3212
SS003	29	White	Restricted	4.733333333	7	26.69	Memory-Guided	Trial 4	0.01	6.4754
SS003	29	White	Recovery	9.366666667	5	33.36	Visually Guided	Trial 1	0.01	8.584
SS003	29	White	Recovery	9.366666667	5	33.36	Memory-Guided	Trial 1	0.01	8.306
SS003	29	White	Recovery	9.366666667	5	33.36	Visually Guided	Trial 2	0.01	8.1919
SS003	29	White	Recovery	9.366666667	5	33.36	Memory-Guided	Trial 2	0.01	8.3106
SS003	29	White	Recovery	9.366666667	5	33.36	Visually Guided	Trial 3	0.01	8.3906
SS003	29	White	Recovery	9.366666667	5	33.36	Memory-Guided	Trial 3	0.01	8.0876
SS003	29	White	Recovery	9.366666667	5	33.36	Visually Guided	Trial 4	0.01	8.3859
SS003	29	White	Recovery	9.366666667	5	33.36	Memory-Guided	Trial 4	0.01	8.4778
SS004	20	White	Baseline	9.391666667	1	66.72	Visually Guided	Trial 1	0.01	15.9625
SS004	20	White	Baseline	9.391666667	1	66.72	Memory-Guided	Trial 1	0.01	16.3683
SS004	20	White	Baseline	9.391666667	1	66.72	Visually Guided	Trial 2	0.01	16.9785
SS004	20	White	Baseline	9.391666667	1	66.72	Memory-Guided	Trial 2	0.01	16.8776
SS004	20	White	Baseline	9.391666667	1	66.72	Visually Guided	Trial 3	0.01	15.3018
SS004	20	White	Baseline	9.391666667	1	66.72	Memory-Guided	Trial 3	0.01	17.2557
SS004	20	White	Baseline	9.391666667	1	66.72	Visually Guided	Trial 4	0.01	16.5447
SS004	20	White	Baseline	9.391666667	1	66.72	Memory-Guided	Trial 4	0.01	14.8995
SS004	20	White	Restricted	4.65	3	66.72	Visually Guided	Trial 1	0.01	15.6165
SS004	20	White	Restricted	4.65	3	66.72	Memory-Guided	Trial 1	0.01	15.8375
SS004	20	White	Restricted	4.65	3	66.72	Visually Guided	Trial 2	0.01	16.1787
SS004	20	White	Restricted	4.65	3	66.72	Memory-Guided	Trial 2	0.01	16.526
SS004	20	White	Restricted	4.65	3	66.72	Visually Guided	Trial 3	0.01	15.4802
SS004	20	White	Restricted	4.65	3	66.72	Memory-Guided	Trial 3	0.01	16.5308
SS004	20	White	Restricted	4.65	3	66.72	Visually Guided	Trial 4	0.01	16.6323
SS004	20	White	Restricted	4.65	3	66.72	Memory-Guided	Trial 4	0.01	16.3723
SS004	20	White	Recovery	9.083333333	1	66.72	Visually Guided	Trial 1	0.01	16.1692
SS004	20	White	Recovery	9.083333333	1	66.72	Memory-Guided	Trial 1	0.01	16.0797
SS004	20	White	Recovery	9.083333333	1	66.72	Visually Guided	Trial 2	0.01	16.3138
SS004	20	White	Recovery	9.083333333	1	66.72	Memory-Guided	Trial 2	0.01	17.1747
SS004	20	White	Recovery	9.083333333	1	66.72	Visually Guided	Trial 3	0.01	17.0355
SS004	20	White	Recovery	9.083333333	1	66.72	Memory-Guided	Trial 3	0.01	15.8768
SS004	20	White	Recovery	9.083333333	1	66.72	Visually Guided	Trial 4	0.01	16.3314
SS004	20	White	Recovery	9.083333333	1	66.72	Memory-Guided	Trial 4	0.01	16.1222
SS005	21	Asian	Restricted	4.208333333	5	75.62	Visually Guided	Trial 1	0.01	18.8094
SS005	21	Asian	Restricted	4.208333333	5	75.62	Memory-Guided	Trial 1	0.01	18.6043
SS005	21	Asian	Restricted	4.208333333	5	75.62	Visually Guided	Trial 2	0.01	18.5704
SS005	21	Asian	Restricted	4.208333333	5	75.62	Memory-Guided	Trial 2	0.01	20.5103
SS005	21	Asian	Restricted	4.208333333	5	75.62	Visually Guided	Trial 3	0.01	18.913
SS005	21	Asian	Restricted	4.208333333	5	75.62	Memory-Guided	Trial 3	0.01	19.5524
SS005	21	Asian	Restricted	4.208333333	5	75.62	Visually Guided	Trial 4	0.01	18.4847
SS005	21	Asian	Restricted	4.208333333	5	75.62	Memory-Guided	Trial 4	0.01	18.0482
SS005	21	Asian	Recovery	8.141666667	3	77.84	Visually Guided	Trial 1	0.01	19.2907
SS005	21	Asian	Recovery	8.141666667	3	77.84	Memory-Guided	Trial 1	0.01	19.1592
SS005	21	Asian	Recovery	8.141666667	3	77.84	Visually Guided	Trial 2	0.01	19.2995
SS005	21	Asian	Recovery	8.141666667	3	77.84	Memory-Guided	Trial 2	0.01	19.0784
SS005	21	Asian	Recovery	8.141666667	3	77.84	Visually Guided	Trial 3	0.01	19.2945
SS005	21	Asian	Recovery	8.141666667	3	77.84	Memory-Guided	Trial 3	0.01	19.3336
SS005	21	Asian	Recovery	8.141666667	3	77.84	Visually Guided	Trial 4	0.01	19.0152
SS005	21	Asian	Recovery	8.141666667	3	77.84	Memory-Guided	Trial 4	0.01	18.5548
SS006	23	Black	Baseline	8.625	3	73.4	Visually Guided	Trial 1	0.01	18.0015
SS006	23	Black	Baseline	8.625	3	73.4	Memory-Guided	Trial 1	0.01	18.1072
SS006	23	Black	Baseline	8.625	3	73.4	Visually Guided	Trial 2	0.01	17.9843
SS006	23	Black	Baseline	8.625	3	73.4	Memory-Guided	Trial 2	0.01	17.7318
SS006	23	Black	Baseline	8.625	3	73.4	Visually Guided	Trial 3	0.01	18.5129
SS006	23	Black	Baseline	8.625	3	73.4	Memory-Guided	Trial 3	0.01	17.4505
SS006	23	Black	Baseline	8.625	3	73.4	Visually Guided	Trial 4	0.01	17.0868
SS006	23	Black	Baseline	8.625	3	73.4	Memory-Guided	Trial 4	0.01	18.8135
SS006	23	Black	Restricted	4.5	5	51.154	Visually Guided	Trial 1	0.01	12.7487
SS006	23	Black	Restricted	4.5	5	51.154	Memory-Guided	Trial 1	0.01	12.9877
SS006	23	Black	Restricted	4.5	5	51.154	Visually Guided	Trial 2	0.01	12.9979
SS006	23	Black	Restricted	4.5	5	51.154	Memory-Guided	Trial 2	0.01	12.1549
SS006	23	Black	Restricted	4.5	5	51.154	Visually Guided	Trial 3	0.01	11.9067
SS006	23	Black	Restricted	4.5	5	51.154	Memory-Guided	Trial 3	0.01	12.5234
SS006	23	Black	Restricted	4.5	5	51.154	Visually Guided	Trial 4	0.01	13.4273
SS006	23	Black	Restricted	4.5	5	51.154	Memory-Guided	Trial 4	0.01	12.5278
SS006	23	Black	Recovery	8.883333333	3	71.17	Visually Guided	Trial 1	0.01	17.1617
SS006	23	Black	Recovery	8.883333333	3	71.17	Memory-Guided	Trial 1	0.01	17.3725
SS006	23	Black	Recovery	8.883333333	3	71.17	Visually Guided	Trial 2	0.01	17.5371
SS006	23	Black	Recovery	8.883333333	3	71.17	Memory-Guided	Trial 2	0.01	16.7962
SS006	23	Black	Recovery	8.883333333	3	71.17	Visually Guided	Trial 3	0.01	18.7516
SS006	23	Black	Recovery	8.883333333	3	71.17	Memory-Guided	Trial 3	0.01	15.046
SS006	23	Black	Recovery	8.883333333	3	71.17	Visually Guided	Trial 4	0.01	17.9913
SS006	23	Black	Recovery	8.883333333	3	71.17	Memory-Guided	Trial 4	0.01	16.9456
SS007	19	White	Baseline	9.35	1	40.03	Visually Guided	Trial 1	0.01	9.6586
SS007	19	White	Baseline	9.35	1	40.03	Memory-Guided	Trial 1	0.01	10.0815
SS007	19	White	Baseline	9.35	1	40.03	Visually Guided	Trial 2	0.01	10.2012
SS007	19	White	Baseline	9.35	1	40.03	Memory-Guided	Trial 2	0.01	9.9319
SS007	19	White	Baseline	9.35	1	40.03	Visually Guided	Trial 3	0.01	9.9113
SS007	19	White	Baseline	9.35	1	40.03	Memory-Guided	Trial 3	0.01	9.8565
SS007	19	White	Baseline	9.35	1	40.03	Visually Guided	Trial 4	0.01	9.8545
SS007	19	White	Baseline	9.35	1	40.03	Memory-Guided	Trial 4	0.01	9.7931
SS007	19	White	Restricted	4.866666667	8	26.68	Visually Guided	Trial 1	0.01	6.4534
SS007	19	White	Restricted	4.866666667	8	26.68	Memory-Guided	Trial 1	0.01	6.7045
SS007	19	White	Restricted	4.866666667	8	26.68	Visually Guided	Trial 2	0.01	6.6031
SS007	19	White	Restricted	4.866666667	8	26.68	Memory-Guided	Trial 2	0.01	6.7111
SS007	19	White	Restricted	4.866666667	8	26.68	Visually Guided	Trial 3	0.01	6.4573
SS007	19	White	Restricted	4.866666667	8	26.68	Memory-Guided	Trial 3	0.01	6.6123
SS007	19	White	Restricted	4.866666667	8	26.68	Visually Guided	Trial 4	0.01	6.7755
SS007	19	White	Restricted	4.866666667	8	26.68	Memory-Guided	Trial 4	0.01	6.5134
SS007	19	White	Recovery	9.558333333	1	37.81	Visually Guided	Trial 1	0.01	9.7437
SS007	19	White	Recovery	9.558333333	1	37.81	Memory-Guided	Trial 1	0.01	9.45
SS007	19	White	Recovery	9.558333333	1	37.81	Visually Guided	Trial 2	0.01	9.5505
SS007	19	White	Recovery	9.558333333	1	37.81	Memory-Guided	Trial 2	0.01	9.1295
SS007	19	White	Recovery	9.558333333	1	37.81	Visually Guided	Trial 3	0.01	9.2696
SS007	19	White	Recovery	9.558333333	1	37.81	Memory-Guided	Trial 3	0.01	9.5393
SS007	19	White	Recovery	9.558333333	1	37.81	Visually Guided	Trial 4	0.01	9.71
SS007	19	White	Recovery	9.558333333	1	37.81	Memory-Guided	Trial 4	0.01	9.8006
SS008	25	White	Baseline	8.55	7	26.69	Visually Guided	Trial 1	0.01	6.7645
SS008	25	White	Baseline	8.55	7	26.69	Memory-Guided	Trial 1	0.01	6.726
SS008	25	White	Baseline	8.55	7	26.69	Visually Guided	Trial 2	0.01	6.3619
SS008	25	White	Baseline	8.55	7	26.69	Memory-Guided	Trial 2	0.01	6.4546
SS008	25	White	Baseline	8.55	7	26.69	Visually Guided	Trial 3	0.01	7.2788
SS008	25	White	Baseline	8.55	7	26.69	Memory-Guided	Trial 3	0.01	6.6706
SS008	25	White	Baseline	8.55	7	26.69	Visually Guided	Trial 4	0.01	6.5876
SS008	25	White	Baseline	8.55	7	26.69	Memory-Guided	Trial 4	0.01	6.8892
SS008	25	White	Restricted	4.775	9	22.24	Visually Guided	Trial 1	0.01	5.4702
SS008	25	White	Restricted	4.775	9	22.24	Memory-Guided	Trial 1	0.01	5.6345
SS008	25	White	Restricted	4.775	9	22.24	Visually Guided	Trial 2	0.01	5.5175
SS008	25	White	Restricted	4.775	9	22.24	Memory-Guided	Trial 2	0.01	5.266
SS008	25	White	Restricted	4.775	9	22.24	Visually Guided	Trial 3	0.01	5.4652
SS008	25	White	Restricted	4.775	9	22.24	Memory-Guided	Trial 3	0.01	5.493
SS008	25	White	Restricted	4.775	9	22.24	Visually Guided	Trial 4	0.01	5.4527
SS008	25	White	Restricted	4.775	9	22.24	Memory-Guided	Trial 4	0.01	5.5754
SS008	25	White	Recovery	8.683333333	7	26.69	Visually Guided	Trial 1	0.01	6.6924
SS008	25	White	Recovery	8.683333333	7	26.69	Memory-Guided	Trial 1	0.01	6.5832
SS008	25	White	Recovery	8.683333333	7	26.69	Visually Guided	Trial 2	0.01	6.744
SS008	25	White	Recovery	8.683333333	7	26.69	Memory-Guided	Trial 2	0.01	6.5563
SS008	25	White	Recovery	8.683333333	7	26.69	Visually Guided	Trial 3	0.01	6.6288
SS008	25	White	Recovery	8.683333333	7	26.69	Memory-Guided	Trial 3	0.01	6.6581
SS008	25	White	Recovery	8.683333333	7	26.69	Visually Guided	Trial 4	0.01	6.3177
SS008	25	White	Recovery	8.683333333	7	26.69	Memory-Guided	Trial 4	0.01	6.6322
SS009	26	White	Baseline	8.416666667	4	57.83	Visually Guided	Trial 1	0.01	14.8972
SS009	26	White	Baseline	8.416666667	4	57.83	Memory-Guided	Trial 1	0.01	14.1804
SS009	26	White	Baseline	8.416666667	4	57.83	Visually Guided	Trial 2	0.01	14.583
SS009	26	White	Baseline	8.416666667	4	57.83	Memory-Guided	Trial 2	0.01	14.0774
SS009	26	White	Baseline	8.416666667	4	57.83	Visually Guided	Trial 3	0.01	14.2571
SS009	26	White	Baseline	8.416666667	4	57.83	Memory-Guided	Trial 3	0.01	14.3172
SS009	26	White	Baseline	8.416666667	4	57.83	Visually Guided	Trial 4	0.01	13.6484
SS009	26	White	Baseline	8.416666667	4	57.83	Memory-Guided	Trial 4	0.01	14.4676
SS009	26	White	Restricted	4.7	5	46.71	Visually Guided	Trial 1	0.01	11.7681
SS009	26	White	Restricted	4.7	5	46.71	Memory-Guided	Trial 1	0.01	11.267
SS009	26	White	Restricted	4.7	5	46.71	Visually Guided	Trial 2	0.01	11.8001
SS009	26	White	Restricted	4.7	5	46.71	Memory-Guided	Trial 2	0.01	11.8937
SS009	26	White	Restricted	4.7	5	46.71	Visually Guided	Trial 3	0.01	11.8067
SS009	26	White	Restricted	4.7	5	46.71	Memory-Guided	Trial 3	0.01	11.6015
SS009	26	White	Restricted	4.7	5	46.71	Visually Guided	Trial 4	0.01	11.7782
SS009	26	White	Restricted	4.7	5	46.71	Memory-Guided	Trial 4	0.01	11.1204
SS009	26	White	Recovery	9.133333333	5	37.8	Visually Guided	Trial 1	0.01	9.279
SS009	26	White	Recovery	9.133333333	5	37.8	Memory-Guided	Trial 1	0.01	9.479
SS009	26	White	Recovery	9.133333333	5	37.8	Visually Guided	Trial 2	0.01	9.6128
SS009	26	White	Recovery	9.133333333	5	37.8	Memory-Guided	Trial 2	0.01	9.4714
SS009	26	White	Recovery	9.133333333	5	37.8	Visually Guided	Trial 3	0.01	9.338
SS009	26	White	Recovery	9.133333333	5	37.8	Memory-Guided	Trial 3	0.01	9.1437
SS009	26	White	Recovery	9.133333333	5	37.8	Visually Guided	Trial 4	0.01	9.5988
SS009	26	White	Recovery	9.133333333	5	37.8	Memory-Guided	Trial 4	0.01	9.4992
SS010	21	Black	Baseline	7.991666667	3	46.71	Visually Guided	Trial 1	0.01	11.3022
SS010	21	Black	Baseline	7.991666667	3	46.71	Memory-Guided	Trial 1	0.01	11.379
SS010	21	Black	Baseline	7.991666667	3	46.71	Visually Guided	Trial 2	0.01	11.6562
SS010	21	Black	Baseline	7.991666667	3	46.71	Memory-Guided	Trial 2	0.01	11.8524
SS010	21	Black	Baseline	7.991666667	3	46.71	Visually Guided	Trial 3	0.01	11.6597
SS010	21	Black	Baseline	7.991666667	3	46.71	Memory-Guided	Trial 3	0.01	11.9356
SS010	21	Black	Baseline	7.991666667	3	46.71	Visually Guided	Trial 4	0.01	11.4992
SS010	21	Black	Baseline	7.991666667	3	46.71	Memory-Guided	Trial 4	0.01	12.2008
SS010	21	Black	Restricted	4.583333333	4	68.95	Visually Guided	Trial 1	0.01	17.2132
SS010	21	Black	Restricted	4.583333333	4	68.95	Memory-Guided	Trial 1	0.01	17.0221
SS010	21	Black	Restricted	4.583333333	4	68.95	Visually Guided	Trial 2	0.01	17.1122
SS010	21	Black	Restricted	4.583333333	4	68.95	Memory-Guided	Trial 2	0.01	17.3801
SS010	21	Black	Restricted	4.583333333	4	68.95	Visually Guided	Trial 3	0.01	17.7927
SS010	21	Black	Restricted	4.583333333	4	68.95	Memory-Guided	Trial 3	0.01	16.2522
SS010	21	Black	Restricted	4.583333333	4	68.95	Visually Guided	Trial 4	0.01	16.4178
SS010	21	Black	Restricted	4.583333333	4	68.95	Memory-Guided	Trial 4	0.01	17.4798
SS010	21	Black	Recovery	7.333333333	3	60.05	Visually Guided	Trial 1	0.01	14.9396
SS010	21	Black	Recovery	7.333333333	3	60.05	Memory-Guided	Trial 1	0.01	15.2057
SS010	21	Black	Recovery	7.333333333	3	60.05	Visually Guided	Trial 2	0.01	15.1695
SS010	21	Black	Recovery	7.333333333	3	60.05	Memory-Guided	Trial 2	0.01	15.1937
SS010	21	Black	Recovery	7.333333333	3	60.05	Visually Guided	Trial 3	0.01	14.8703
SS010	21	Black	Recovery	7.333333333	3	60.05	Memory-Guided	Trial 3	0.01	15.0872
SS010	21	Black	Recovery	7.333333333	3	60.05	Visually Guided	Trial 4	0.01	14.8629
SS010	21	Black	Recovery	7.333333333	3	60.05	Memory-Guided	Trial 4	0.01	15.3736
SS011	22	White	Baseline	7.841666667	6	66.72	Visually Guided	Trial 1	0.01	16.8484
SS011	22	White	Baseline	7.841666667	6	66.72	Memory-Guided	Trial 1	0.01	16.5963
SS011	22	White	Baseline	7.841666667	6	66.72	Visually Guided	Trial 2	0.01	16.7154
SS011	22	White	Baseline	7.841666667	6	66.72	Memory-Guided	Trial 2	0.01	16.7973
SS011	22	White	Baseline	7.841666667	6	66.72	Visually Guided	Trial 3	0.01	15.8143
SS011	22	White	Baseline	7.841666667	6	66.72	Memory-Guided	Trial 3	0.01	16.6203
SS011	22	White	Baseline	7.841666667	6	66.72	Visually Guided	Trial 4	0.01	17.0092
SS011	22	White	Baseline	7.841666667	6	66.72	Memory-Guided	Trial 4	0.01	17.0422
SS011	22	White	Restricted	4.141666667	6	57.83	Visually Guided	Trial 1	0.01	14.5275
SS011	22	White	Restricted	4.141666667	6	57.83	Memory-Guided	Trial 1	0.01	13.9068
SS011	22	White	Restricted	4.141666667	6	57.83	Visually Guided	Trial 2	0.01	14.466
SS011	22	White	Restricted	4.141666667	6	57.83	Memory-Guided	Trial 2	0.01	14.3432
SS011	22	White	Restricted	4.141666667	6	57.83	Visually Guided	Trial 3	0.01	15.0443
SS011	22	White	Restricted	4.141666667	6	57.83	Memory-Guided	Trial 3	0.01	14.6615
SS011	22	White	Restricted	4.141666667	6	57.83	Visually Guided	Trial 4	0.01	14.6086
SS011	22	White	Restricted	4.141666667	6	57.83	Memory-Guided	Trial 4	0.01	14.4929
SS011	22	White	Recovery	8.608333333	3	60.05	Visually Guided	Trial 1	0.01	14.5874
SS011	22	White	Recovery	8.608333333	3	60.05	Memory-Guided	Trial 1	0.01	15.2611
SS011	22	White	Recovery	8.608333333	3	60.05	Visually Guided	Trial 2	0.01	15.0639
SS011	22	White	Recovery	8.608333333	3	60.05	Memory-Guided	Trial 2	0.01	14.9339
SS011	22	White	Recovery	8.608333333	3	60.05	Visually Guided	Trial 3	0.01	15.135
SS011	22	White	Recovery	8.608333333	3	60.05	Memory-Guided	Trial 3	0.01	14.959
SS011	22	White	Recovery	8.608333333	3	60.05	Visually Guided	Trial 4	0.01	14.8793
SS011	22	White	Recovery	8.608333333	3	60.05	Memory-Guided	Trial 4	0.01	15.4939
SS012	25	Asian	Baseline	7.866666667	4	53.38	Visually Guided	Trial 1	0.01	13.6853
SS012	25	Asian	Baseline	7.866666667	4	53.38	Memory-Guided	Trial 1	0.01	13.1748
SS012	25	Asian	Baseline	7.866666667	4	53.38	Visually Guided	Trial 2	0.01	12.4251
SS012	25	Asian	Baseline	7.866666667	4	53.38	Memory-Guided	Trial 2	0.01	13.4966
SS012	25	Asian	Baseline	7.866666667	4	53.38	Visually Guided	Trial 3	0.01	12.8738
SS012	25	Asian	Baseline	7.866666667	4	53.38	Memory-Guided	Trial 3	0.01	13.4221
SS012	25	Asian	Baseline	7.866666667	4	53.38	Visually Guided	Trial 4	0.01	12.6617
SS012	25	Asian	Baseline	7.866666667	4	53.38	Memory-Guided	Trial 4	0.01	13.3448
SS012	25	Asian	Restricted	4.35	9	53.38	Visually Guided	Trial 1	0.01	4.9165
SS012	25	Asian	Restricted	4.35	9	53.38	Memory-Guided	Trial 1	0.01	13.7591
SS012	25	Asian	Restricted	4.35	9	53.38	Visually Guided	Trial 2	0.01	15.0755
SS012	25	Asian	Restricted	4.35	9	53.38	Memory-Guided	Trial 2	0.01	12.5556
SS012	25	Asian	Restricted	4.35	9	53.38	Visually Guided	Trial 3	0.01	13.082
SS012	25	Asian	Restricted	4.35	9	53.38	Memory-Guided	Trial 3	0.01	12.8673
SS012	25	Asian	Restricted	4.35	9	53.38	Visually Guided	Trial 4	0.01	13.2259
SS012	25	Asian	Restricted	4.35	9	53.38	Memory-Guided	Trial 4	0.01	12.8413
SS012	25	Asian	Recovery	8.308333333	4	64.5	Visually Guided	Trial 1	0.01	15.7775
SS012	25	Asian	Recovery	8.308333333	4	64.5	Memory-Guided	Trial 1	0.01	16.2545
SS012	25	Asian	Recovery	8.308333333	4	64.5	Visually Guided	Trial 2	0.01	16.2374
SS012	25	Asian	Recovery	8.308333333	4	64.5	Memory-Guided	Trial 2	0.01	16.29
SS012	25	Asian	Recovery	8.308333333	4	64.5	Visually Guided	Trial 3	0.01	15.8201
SS012	25	Asian	Recovery	8.308333333	4	64.5	Memory-Guided	Trial 3	0.01	16.4772
SS012	25	Asian	Recovery	8.308333333	4	64.5	Visually Guided	Trial 4	0.01	16.6441
SS012	25	Asian	Recovery	8.308333333	4	64.5	Memory-Guided	Trial 4	0.01	16.399
SS013	20	White	Baseline	9.483333333	2	42.26	Visually Guided	Trial 1	0.01	10.4978
SS013	20	White	Baseline	9.483333333	2	42.26	Memory-Guided	Trial 1	0.01	10.1001
SS013	20	White	Baseline	9.483333333	2	42.26	Visually Guided	Trial 2	0.01	10.4321
SS013	20	White	Baseline	9.483333333	2	42.26	Memory-Guided	Trial 2	0.01	10.0268
SS013	20	White	Baseline	9.483333333	2	42.26	Visually Guided	Trial 3	0.01	11.0235
SS013	20	White	Baseline	9.483333333	2	42.26	Memory-Guided	Trial 3	0.01	10.27
SS013	20	White	Baseline	9.483333333	2	42.26	Visually Guided	Trial 4	0.01	10.5802
SS013	20	White	Baseline	9.483333333	2	42.26	Memory-Guided	Trial 4	0.01	10.5162
SS013	20	White	Restricted	4.8	4	48.93	Visually Guided	Trial 1	0.01	13.5449
SS013	20	White	Restricted	4.8	4	48.93	Memory-Guided	Trial 1	0.01	12.5954
SS013	20	White	Restricted	4.8	4	48.93	Visually Guided	Trial 2	0.01	12.8373
SS013	20	White	Restricted	4.8	4	48.93	Memory-Guided	Trial 2	0.01	11.9177
SS013	20	White	Restricted	4.8	4	48.93	Visually Guided	Trial 3	0.01	12.2854
SS013	20	White	Restricted	4.8	4	48.93	Memory-Guided	Trial 3	0.01	12.4422
SS013	20	White	Restricted	4.8	4	48.93	Visually Guided	Trial 4	0.01	12.4109
SS013	20	White	Restricted	4.8	4	48.93	Memory-Guided	Trial 4	0.01	12.0718
SS013	20	White	Recovery	9.475	4	48.93	Visually Guided	Trial 1	0.01	12.1449
SS013	20	White	Recovery	9.475	4	48.93	Memory-Guided	Trial 1	0.01	11.8519
SS013	20	White	Recovery	9.475	4	48.93	Visually Guided	Trial 2	0.01	12.3325
SS013	20	White	Recovery	9.475	4	48.93	Memory-Guided	Trial 2	0.01	11.8463
SS013	20	White	Recovery	9.475	4	48.93	Visually Guided	Trial 3	0.01	12.0506
SS013	20	White	Recovery	9.475	4	48.93	Memory-Guided	Trial 3	0.01	11.9946
SS013	20	White	Recovery	9.475	4	48.93	Visually Guided	Trial 4	0.01	11.6733
SS013	20	White	Recovery	9.475	4	48.93	Memory-Guided	Trial 4	0.01	10.3989
SS014	23	Black	Baseline	7.866666667	1	93.41	Visually Guided	Trial 1	0.01	22.6307
SS014	23	Black	Baseline	7.866666667	1	93.41	Memory-Guided	Trial 1	0.01	23.5083
SS014	23	Black	Baseline	7.866666667	1	93.41	Visually Guided	Trial 2	0.01	23.4668
SS014	23	Black	Baseline	7.866666667	1	93.41	Memory-Guided	Trial 2	0.01	22.9674
SS014	23	Black	Baseline	7.866666667	1	93.41	Visually Guided	Trial 3	0.01	21.798
SS014	23	Black	Baseline	7.866666667	1	93.41	Memory-Guided	Trial 3	0.01	22.9684
SS014	23	Black	Baseline	7.866666667	1	93.41	Visually Guided	Trial 4	0.01	23.229
SS014	23	Black	Baseline	7.866666667	1	93.41	Memory-Guided	Trial 4	0.01	23.3509
SS014	23	Black	Restricted	4.325	5	82.29	Visually Guided	Trial 1	0.01	20.9651
SS014	23	Black	Restricted	4.325	5	82.29	Memory-Guided	Trial 1	0.01	20.589
SS014	23	Black	Restricted	4.325	5	82.29	Visually Guided	Trial 2	0.01	20.64
SS014	23	Black	Restricted	4.325	5	82.29	Memory-Guided	Trial 2	0.01	20.107
SS014	23	Black	Restricted	4.325	5	82.29	Visually Guided	Trial 3	0.01	20.2067
SS014	23	Black	Restricted	4.325	5	82.29	Memory-Guided	Trial 3	0.01	20.6516
SS014	23	Black	Restricted	4.325	5	82.29	Visually Guided	Trial 4	0.01	19.9872
SS014	23	Black	Restricted	4.325	5	82.29	Memory-Guided	Trial 4	0.01	20.2874
SS014	23	Black	Recovery	8.116666667	3	104.53	Visually Guided	Trial 1	0.01	25.9691
SS014	23	Black	Recovery	8.116666667	3	104.53	Memory-Guided	Trial 1	0.01	25.4182
SS014	23	Black	Recovery	8.116666667	3	104.53	Visually Guided	Trial 2	0.01	26.6308
SS014	23	Black	Recovery	8.116666667	3	104.53	Memory-Guided	Trial 2	0.01	26.6875
SS014	23	Black	Recovery	8.116666667	3	104.53	Visually Guided	Trial 3	0.01	27.3113
SS014	23	Black	Recovery	8.116666667	3	104.53	Memory-Guided	Trial 3	0.01	26.843
SS014	23	Black	Recovery	8.116666667	3	104.53	Visually Guided	Trial 4	0.01	26.3235
SS014	23	Black	Recovery	8.116666667	3	104.53	Memory-Guided	Trial 4	0.01	26.515
SS001	21	White	Baseline	9.35	4	20.02	Visually Guided	Trial 1	0.032	5.298
SS001	21	White	Baseline	9.35	4	20.02	Memory-Guided	Trial 1	0.032	4.8802
SS001	21	White	Baseline	9.35	4	20.02	Visually Guided	Trial 2	0.032	4.9385
SS001	21	White	Baseline	9.35	4	20.02	Memory-Guided	Trial 2	0.032	4.6978
SS001	21	White	Baseline	9.35	4	20.02	Visually Guided	Trial 3	0.032	5.0897
SS001	21	White	Baseline	9.35	4	20.02	Memory-Guided	Trial 3	0.032	5.1679
SS001	21	White	Baseline	9.35	4	20.02	Visually Guided	Trial 4	0.032	4.9974
SS001	21	White	Baseline	9.35	4	20.02	Memory-Guided	Trial 4	0.032	5.0025
SS001	21	White	Recovery	9.441666667	5	26.68	Visually Guided	Trial 1	0.032	6.7099
SS001	21	White	Recovery	9.441666667	5	26.68	Memory-Guided	Trial 1	0.032	6.524
SS001	21	White	Recovery	9.441666667	5	26.68	Visually Guided	Trial 2	0.032	6.8072
SS001	21	White	Recovery	9.441666667	5	26.68	Memory-Guided	Trial 2	0.032	6.6076
SS001	21	White	Recovery	9.441666667	5	26.68	Visually Guided	Trial 3	0.032	6.6196
SS001	21	White	Recovery	9.441666667	5	26.68	Memory-Guided	Trial 3	0.032	6.6844
SS001	21	White	Recovery	9.441666667	5	26.68	Visually Guided	Trial 4	0.032	7.2668
SS001	21	White	Recovery	9.441666667	5	26.68	Memory-Guided	Trial 4	0.032	6.364
SS002	20	Asian	Baseline	9.466666667	8	48.9	Visually Guided	Trial 1	0.032	12.2094
SS002	20	Asian	Baseline	9.466666667	8	48.9	Memory-Guided	Trial 1	0.032	12.0363
SS002	20	Asian	Baseline	9.466666667	8	48.9	Visually Guided	Trial 2	0.032	12.1827
SS002	20	Asian	Baseline	9.466666667	8	48.9	Memory-Guided	Trial 2	0.032	12.3007
SS002	20	Asian	Baseline	9.466666667	8	48.9	Visually Guided	Trial 3	0.032	12.2867
SS002	20	Asian	Baseline	9.466666667	8	48.9	Memory-Guided	Trial 3	0.032	12.4983
SS002	20	Asian	Baseline	9.466666667	8	48.9	Visually Guided	Trial 4	0.032	12.1028
SS002	20	Asian	Baseline	9.466666667	8	48.9	Memory-Guided	Trial 4	0.032	12.6713
SS002	20	Asian	Restricted	4.658333333	9	44.48	Visually Guided	Trial 1	0.032	11.0772
SS002	20	Asian	Restricted	4.658333333	9	44.48	Memory-Guided	Trial 1	0.032	10.1051
SS002	20	Asian	Restricted	4.658333333	9	44.48	Visually Guided	Trial 2	0.032	11.0454
SS002	20	Asian	Restricted	4.658333333	9	44.48	Memory-Guided	Trial 2	0.032	10.8947
SS002	20	Asian	Restricted	4.658333333	9	44.48	Visually Guided	Trial 3	0.032	10.7389
SS002	20	Asian	Restricted	4.658333333	9	44.48	Memory-Guided	Trial 3	0.032	11.1062
SS002	20	Asian	Restricted	4.658333333	9	44.48	Visually Guided	Trial 4	0.032	10.8804
SS002	20	Asian	Restricted	4.658333333	9	44.48	Memory-Guided	Trial 4	0.032	11.2055
SS002	20	Asian	Recovery	9.458333333	7	73.4	Visually Guided	Trial 1	0.032	17.6348
SS002	20	Asian	Recovery	9.458333333	7	73.4	Memory-Guided	Trial 1	0.032	19.2363
SS002	20	Asian	Recovery	9.458333333	7	73.4	Visually Guided	Trial 2	0.032	17.3641
SS002	20	Asian	Recovery	9.458333333	7	73.4	Memory-Guided	Trial 2	0.032	18.1162
SS002	20	Asian	Recovery	9.458333333	7	73.4	Visually Guided	Trial 3	0.032	18.0588
SS002	20	Asian	Recovery	9.458333333	7	73.4	Memory-Guided	Trial 3	0.032	17.9623
SS002	20	Asian	Recovery	9.458333333	7	73.4	Visually Guided	Trial 4	0.032	18.5537
SS002	20	Asian	Recovery	9.458333333	7	73.4	Memory-Guided	Trial 4	0.032	17.9393
SS003	29	White	Baseline	9.4	5	46.71	Visually Guided	Trial 1	0.032	11.1747
SS003	29	White	Baseline	9.4	5	46.71	Memory-Guided	Trial 1	0.032	11.6585
SS003	29	White	Baseline	9.4	5	46.71	Visually Guided	Trial 2	0.032	12.0066
SS003	29	White	Baseline	9.4	5	46.71	Memory-Guided	Trial 2	0.032	10.9252
SS003	29	White	Baseline	9.4	5	46.71	Visually Guided	Trial 3	0.032	11.4413
SS003	29	White	Baseline	9.4	5	46.71	Memory-Guided	Trial 3	0.032	11.5094
SS003	29	White	Baseline	9.4	5	46.71	Visually Guided	Trial 4	0.032	11.6874
SS003	29	White	Baseline	9.4	5	46.71	Memory-Guided	Trial 4	0.032	11.8028
SS003	29	White	Restricted	4.733333333	7	26.69	Visually Guided	Trial 1	0.032	6.5878
SS003	29	White	Restricted	4.733333333	7	26.69	Memory-Guided	Trial 1	0.032	6.508
SS003	29	White	Restricted	4.733333333	7	26.69	Visually Guided	Trial 2	0.032	6.3877
SS003	29	White	Restricted	4.733333333	7	26.69	Memory-Guided	Trial 2	0.032	6.5255
SS003	29	White	Restricted	4.733333333	7	26.69	Visually Guided	Trial 3	0.032	6.2903
SS003	29	White	Restricted	4.733333333	7	26.69	Memory-Guided	Trial 3	0.032	6.4842
SS003	29	White	Restricted	4.733333333	7	26.69	Visually Guided	Trial 4	0.032	6.3657
SS003	29	White	Restricted	4.733333333	7	26.69	Memory-Guided	Trial 4	0.032	6.479
SS003	29	White	Recovery	9.366666667	5	33.36	Visually Guided	Trial 1	0.032	8.6174
SS003	29	White	Recovery	9.366666667	5	33.36	Memory-Guided	Trial 1	0.032	8.3183
SS003	29	White	Recovery	9.366666667	5	33.36	Visually Guided	Trial 2	0.032	8.2493
SS003	29	White	Recovery	9.366666667	5	33.36	Memory-Guided	Trial 2	0.032	8.2918
SS003	29	White	Recovery	9.366666667	5	33.36	Visually Guided	Trial 3	0.032	8.4125
SS003	29	White	Recovery	9.366666667	5	33.36	Memory-Guided	Trial 3	0.032	8.0481
SS003	29	White	Recovery	9.366666667	5	33.36	Visually Guided	Trial 4	0.032	8.348
SS003	29	White	Recovery	9.366666667	5	33.36	Memory-Guided	Trial 4	0.032	8.4617
SS004	20	White	Baseline	9.391666667	1	66.72	Visually Guided	Trial 1	0.032	16.0314
SS004	20	White	Baseline	9.391666667	1	66.72	Memory-Guided	Trial 1	0.032	16.4187
SS004	20	White	Baseline	9.391666667	1	66.72	Visually Guided	Trial 2	0.032	16.9111
SS004	20	White	Baseline	9.391666667	1	66.72	Memory-Guided	Trial 2	0.032	16.9252
SS004	20	White	Baseline	9.391666667	1	66.72	Visually Guided	Trial 3	0.032	14.8508
SS004	20	White	Baseline	9.391666667	1	66.72	Memory-Guided	Trial 3	0.032	17.1891
SS004	20	White	Baseline	9.391666667	1	66.72	Visually Guided	Trial 4	0.032	16.422
SS004	20	White	Baseline	9.391666667	1	66.72	Memory-Guided	Trial 4	0.032	14.9825
SS004	20	White	Restricted	4.65	3	66.72	Visually Guided	Trial 1	0.032	15.8795
SS004	20	White	Restricted	4.65	3	66.72	Memory-Guided	Trial 1	0.032	15.8928
SS004	20	White	Restricted	4.65	3	66.72	Visually Guided	Trial 2	0.032	16.1366
SS004	20	White	Restricted	4.65	3	66.72	Memory-Guided	Trial 2	0.032	16.4688
SS004	20	White	Restricted	4.65	3	66.72	Visually Guided	Trial 3	0.032	15.1169
SS004	20	White	Restricted	4.65	3	66.72	Memory-Guided	Trial 3	0.032	16.5626
SS004	20	White	Restricted	4.65	3	66.72	Visually Guided	Trial 4	0.032	16.6307
SS004	20	White	Restricted	4.65	3	66.72	Memory-Guided	Trial 4	0.032	16.2782
SS004	20	White	Recovery	9.083333333	1	66.72	Visually Guided	Trial 1	0.032	16.2277
SS004	20	White	Recovery	9.083333333	1	66.72	Memory-Guided	Trial 1	0.032	16.1531
SS004	20	White	Recovery	9.083333333	1	66.72	Visually Guided	Trial 2	0.032	16.2783
SS004	20	White	Recovery	9.083333333	1	66.72	Memory-Guided	Trial 2	0.032	17.1017
SS004	20	White	Recovery	9.083333333	1	66.72	Visually Guided	Trial 3	0.032	17.0227
SS004	20	White	Recovery	9.083333333	1	66.72	Memory-Guided	Trial 3	0.032	15.8786
SS004	20	White	Recovery	9.083333333	1	66.72	Visually Guided	Trial 4	0.032	16.1463
SS004	20	White	Recovery	9.083333333	1	66.72	Memory-Guided	Trial 4	0.032	16.1677
SS005	21	Asian	Restricted	4.208333333	5	75.62	Visually Guided	Trial 1	0.032	18.7687
SS005	21	Asian	Restricted	4.208333333	5	75.62	Memory-Guided	Trial 1	0.032	18.5457
SS005	21	Asian	Restricted	4.208333333	5	75.62	Visually Guided	Trial 2	0.032	18.5092
SS005	21	Asian	Restricted	4.208333333	5	75.62	Memory-Guided	Trial 2	0.032	20.5293
SS005	21	Asian	Restricted	4.208333333	5	75.62	Visually Guided	Trial 3	0.032	18.8699
SS005	21	Asian	Restricted	4.208333333	5	75.62	Memory-Guided	Trial 3	0.032	19.5474
SS005	21	Asian	Restricted	4.208333333	5	75.62	Visually Guided	Trial 4	0.032	18.4421
SS005	21	Asian	Restricted	4.208333333	5	75.62	Memory-Guided	Trial 4	0.032	18.0361
SS005	21	Asian	Recovery	8.141666667	3	77.84	Visually Guided	Trial 1	0.032	19.122
SS005	21	Asian	Recovery	8.141666667	3	77.84	Memory-Guided	Trial 1	0.032	19.1686
SS005	21	Asian	Recovery	8.141666667	3	77.84	Visually Guided	Trial 2	0.032	19.2735
SS005	21	Asian	Recovery	8.141666667	3	77.84	Memory-Guided	Trial 2	0.032	19.0531
SS005	21	Asian	Recovery	8.141666667	3	77.84	Visually Guided	Trial 3	0.032	19.2438
SS005	21	Asian	Recovery	8.141666667	3	77.84	Memory-Guided	Trial 3	0.032	19.3265
SS005	21	Asian	Recovery	8.141666667	3	77.84	Visually Guided	Trial 4	0.032	19.0627
SS005	21	Asian	Recovery	8.141666667	3	77.84	Memory-Guided	Trial 4	0.032	18.5753
SS006	23	Black	Baseline	8.625	3	73.4	Visually Guided	Trial 1	0.032	17.9125
SS006	23	Black	Baseline	8.625	3	73.4	Memory-Guided	Trial 1	0.032	17.9186
SS006	23	Black	Baseline	8.625	3	73.4	Visually Guided	Trial 2	0.032	17.9985
SS006	23	Black	Baseline	8.625	3	73.4	Memory-Guided	Trial 2	0.032	17.7562
SS006	23	Black	Baseline	8.625	3	73.4	Visually Guided	Trial 3	0.032	18.4897
SS006	23	Black	Baseline	8.625	3	73.4	Memory-Guided	Trial 3	0.032	17.457
SS006	23	Black	Baseline	8.625	3	73.4	Visually Guided	Trial 4	0.032	17.0861
SS006	23	Black	Baseline	8.625	3	73.4	Memory-Guided	Trial 4	0.032	18.8582
SS006	23	Black	Restricted	4.5	5	51.154	Visually Guided	Trial 1	0.032	12.7094
SS006	23	Black	Restricted	4.5	5	51.154	Memory-Guided	Trial 1	0.032	12.9251
SS006	23	Black	Restricted	4.5	5	51.154	Visually Guided	Trial 2	0.032	12.9609
SS006	23	Black	Restricted	4.5	5	51.154	Memory-Guided	Trial 2	0.032	12.1949
SS006	23	Black	Restricted	4.5	5	51.154	Visually Guided	Trial 3	0.032	11.8778
SS006	23	Black	Restricted	4.5	5	51.154	Memory-Guided	Trial 3	0.032	12.4047
SS006	23	Black	Restricted	4.5	5	51.154	Visually Guided	Trial 4	0.032	13.3393
SS006	23	Black	Restricted	4.5	5	51.154	Memory-Guided	Trial 4	0.032	12.5506
SS006	23	Black	Recovery	8.883333333	3	71.17	Visually Guided	Trial 1	0.032	17.1264
SS006	23	Black	Recovery	8.883333333	3	71.17	Memory-Guided	Trial 1	0.032	17.4301
SS006	23	Black	Recovery	8.883333333	3	71.17	Visually Guided	Trial 2	0.032	17.4961
SS006	23	Black	Recovery	8.883333333	3	71.17	Memory-Guided	Trial 2	0.032	16.655
SS006	23	Black	Recovery	8.883333333	3	71.17	Visually Guided	Trial 3	0.032	18.7422
SS006	23	Black	Recovery	8.883333333	3	71.17	Memory-Guided	Trial 3	0.032	15.1102
SS006	23	Black	Recovery	8.883333333	3	71.17	Visually Guided	Trial 4	0.032	17.9288
SS006	23	Black	Recovery	8.883333333	3	71.17	Memory-Guided	Trial 4	0.032	16.7712
SS007	19	White	Baseline	9.35	1	40.03	Visually Guided	Trial 1	0.032	9.6784
SS007	19	White	Baseline	9.35	1	40.03	Memory-Guided	Trial 1	0.032	10.0921
SS007	19	White	Baseline	9.35	1	40.03	Visually Guided	Trial 2	0.032	10.1314
SS007	19	White	Baseline	9.35	1	40.03	Memory-Guided	Trial 2	0.032	9.9203
SS007	19	White	Baseline	9.35	1	40.03	Visually Guided	Trial 3	0.032	9.8881
SS007	19	White	Baseline	9.35	1	40.03	Memory-Guided	Trial 3	0.032	9.8877
SS007	19	White	Baseline	9.35	1	40.03	Visually Guided	Trial 4	0.032	9.9079
SS007	19	White	Baseline	9.35	1	40.03	Memory-Guided	Trial 4	0.032	9.7846
SS007	19	White	Restricted	4.866666667	8	26.68	Visually Guided	Trial 1	0.032	6.465
SS007	19	White	Restricted	4.866666667	8	26.68	Memory-Guided	Trial 1	0.032	6.6917
SS007	19	White	Restricted	4.866666667	8	26.68	Visually Guided	Trial 2	0.032	6.5763
SS007	19	White	Restricted	4.866666667	8	26.68	Memory-Guided	Trial 2	0.032	6.685
SS007	19	White	Restricted	4.866666667	8	26.68	Visually Guided	Trial 3	0.032	6.4694
SS007	19	White	Restricted	4.866666667	8	26.68	Memory-Guided	Trial 3	0.032	6.5795
SS007	19	White	Restricted	4.866666667	8	26.68	Visually Guided	Trial 4	0.032	6.7446
SS007	19	White	Restricted	4.866666667	8	26.68	Memory-Guided	Trial 4	0.032	6.4915
SS007	19	White	Recovery	9.558333333	1	37.81	Visually Guided	Trial 1	0.032	9.7757
SS007	19	White	Recovery	9.558333333	1	37.81	Memory-Guided	Trial 1	0.032	9.3736
SS007	19	White	Recovery	9.558333333	1	37.81	Visually Guided	Trial 2	0.032	9.5334
SS007	19	White	Recovery	9.558333333	1	37.81	Memory-Guided	Trial 2	0.032	9.0989
SS007	19	White	Recovery	9.558333333	1	37.81	Visually Guided	Trial 3	0.032	9.3127
SS007	19	White	Recovery	9.558333333	1	37.81	Memory-Guided	Trial 3	0.032	9.5128
SS007	19	White	Recovery	9.558333333	1	37.81	Visually Guided	Trial 4	0.032	9.6926
SS007	19	White	Recovery	9.558333333	1	37.81	Memory-Guided	Trial 4	0.032	9.786
SS008	25	White	Baseline	8.55	7	26.69	Visually Guided	Trial 1	0.032	6.7315
SS008	25	White	Baseline	8.55	7	26.69	Memory-Guided	Trial 1	0.032	6.7581
SS008	25	White	Baseline	8.55	7	26.69	Visually Guided	Trial 2	0.032	6.3666
SS008	25	White	Baseline	8.55	7	26.69	Memory-Guided	Trial 2	0.032	6.5107
SS008	25	White	Baseline	8.55	7	26.69	Visually Guided	Trial 3	0.032	7.295
SS008	25	White	Baseline	8.55	7	26.69	Memory-Guided	Trial 3	0.032	6.6565
SS008	25	White	Baseline	8.55	7	26.69	Visually Guided	Trial 4	0.032	6.5977
SS008	25	White	Baseline	8.55	7	26.69	Memory-Guided	Trial 4	0.032	6.8743
SS008	25	White	Restricted	4.775	9	22.24	Visually Guided	Trial 1	0.032	5.4929
SS008	25	White	Restricted	4.775	9	22.24	Memory-Guided	Trial 1	0.032	5.6313
SS008	25	White	Restricted	4.775	9	22.24	Visually Guided	Trial 2	0.032	5.4852
SS008	25	White	Restricted	4.775	9	22.24	Memory-Guided	Trial 2	0.032	5.2594
SS008	25	White	Restricted	4.775	9	22.24	Visually Guided	Trial 3	0.032	5.4564
SS008	25	White	Restricted	4.775	9	22.24	Memory-Guided	Trial 3	0.032	5.4816
SS008	25	White	Restricted	4.775	9	22.24	Visually Guided	Trial 4	0.032	5.4494
SS008	25	White	Restricted	4.775	9	22.24	Memory-Guided	Trial 4	0.032	5.5654
SS008	25	White	Recovery	8.683333333	7	26.69	Visually Guided	Trial 1	0.032	6.6966
SS008	25	White	Recovery	8.683333333	7	26.69	Memory-Guided	Trial 1	0.032	6.5471
SS008	25	White	Recovery	8.683333333	7	26.69	Visually Guided	Trial 2	0.032	6.7566
SS008	25	White	Recovery	8.683333333	7	26.69	Memory-Guided	Trial 2	0.032	6.6006
SS008	25	White	Recovery	8.683333333	7	26.69	Visually Guided	Trial 3	0.032	6.6251
SS008	25	White	Recovery	8.683333333	7	26.69	Memory-Guided	Trial 3	0.032	6.6204
SS008	25	White	Recovery	8.683333333	7	26.69	Visually Guided	Trial 4	0.032	6.301
SS008	25	White	Recovery	8.683333333	7	26.69	Memory-Guided	Trial 4	0.032	6.6438
SS009	26	White	Baseline	8.416666667	4	57.83	Visually Guided	Trial 1	0.032	14.848
SS009	26	White	Baseline	8.416666667	4	57.83	Memory-Guided	Trial 1	0.032	14.1567
SS009	26	White	Baseline	8.416666667	4	57.83	Visually Guided	Trial 2	0.032	14.5972
SS009	26	White	Baseline	8.416666667	4	57.83	Memory-Guided	Trial 2	0.032	14.0845
SS009	26	White	Baseline	8.416666667	4	57.83	Visually Guided	Trial 3	0.032	14.2705
SS009	26	White	Baseline	8.416666667	4	57.83	Memory-Guided	Trial 3	0.032	14.2889
SS009	26	White	Baseline	8.416666667	4	57.83	Visually Guided	Trial 4	0.032	13.6832
SS009	26	White	Baseline	8.416666667	4	57.83	Memory-Guided	Trial 4	0.032	14.4446
SS009	26	White	Restricted	4.7	5	46.71	Visually Guided	Trial 1	0.032	11.7677
SS009	26	White	Restricted	4.7	5	46.71	Memory-Guided	Trial 1	0.032	11.2832
SS009	26	White	Restricted	4.7	5	46.71	Visually Guided	Trial 2	0.032	11.7831
SS009	26	White	Restricted	4.7	5	46.71	Memory-Guided	Trial 2	0.032	11.9371
SS009	26	White	Restricted	4.7	5	46.71	Visually Guided	Trial 3	0.032	11.8226
SS009	26	White	Restricted	4.7	5	46.71	Memory-Guided	Trial 3	0.032	11.5942
SS009	26	White	Restricted	4.7	5	46.71	Visually Guided	Trial 4	0.032	11.8264
SS009	26	White	Restricted	4.7	5	46.71	Memory-Guided	Trial 4	0.032	11.1143
SS009	26	White	Recovery	9.133333333	5	37.8	Visually Guided	Trial 1	0.032	9.2759
SS009	26	White	Recovery	9.133333333	5	37.8	Memory-Guided	Trial 1	0.032	9.5148
SS009	26	White	Recovery	9.133333333	5	37.8	Visually Guided	Trial 2	0.032	9.6345
SS009	26	White	Recovery	9.133333333	5	37.8	Memory-Guided	Trial 2	0.032	9.4448
SS009	26	White	Recovery	9.133333333	5	37.8	Visually Guided	Trial 3	0.032	9.381
SS009	26	White	Recovery	9.133333333	5	37.8	Memory-Guided	Trial 3	0.032	9.1574
SS009	26	White	Recovery	9.133333333	5	37.8	Visually Guided	Trial 4	0.032	9.5931
SS009	26	White	Recovery	9.133333333	5	37.8	Memory-Guided	Trial 4	0.032	9.5057
SS010	21	Black	Baseline	7.991666667	3	46.71	Visually Guided	Trial 1	0.032	11.2346
SS010	21	Black	Baseline	7.991666667	3	46.71	Memory-Guided	Trial 1	0.032	11.4551
SS010	21	Black	Baseline	7.991666667	3	46.71	Visually Guided	Trial 2	0.032	11.7174
SS010	21	Black	Baseline	7.991666667	3	46.71	Memory-Guided	Trial 2	0.032	11.8704
SS010	21	Black	Baseline	7.991666667	3	46.71	Visually Guided	Trial 3	0.032	11.6745
SS010	21	Black	Baseline	7.991666667	3	46.71	Memory-Guided	Trial 3	0.032	11.8855
SS010	21	Black	Baseline	7.991666667	3	46.71	Visually Guided	Trial 4	0.032	11.5067
SS010	21	Black	Baseline	7.991666667	3	46.71	Memory-Guided	Trial 4	0.032	12.1873
SS010	21	Black	Restricted	4.583333333	4	68.95	Visually Guided	Trial 1	0.032	17.3489
SS010	21	Black	Restricted	4.583333333	4	68.95	Memory-Guided	Trial 1	0.032	16.9608
SS010	21	Black	Restricted	4.583333333	4	68.95	Visually Guided	Trial 2	0.032	17.0265
SS010	21	Black	Restricted	4.583333333	4	68.95	Memory-Guided	Trial 2	0.032	17.3652
SS010	21	Black	Restricted	4.583333333	4	68.95	Visually Guided	Trial 3	0.032	17.6742
SS010	21	Black	Restricted	4.583333333	4	68.95	Memory-Guided	Trial 3	0.032	16.2468
SS010	21	Black	Restricted	4.583333333	4	68.95	Visually Guided	Trial 4	0.032	16.3665
SS010	21	Black	Restricted	4.583333333	4	68.95	Memory-Guided	Trial 4	0.032	17.3639
SS010	21	Black	Recovery	7.333333333	3	60.05	Visually Guided	Trial 1	0.032	14.8988
SS010	21	Black	Recovery	7.333333333	3	60.05	Memory-Guided	Trial 1	0.032	15.2803
SS010	21	Black	Recovery	7.333333333	3	60.05	Visually Guided	Trial 2	0.032	15.1905
SS010	21	Black	Recovery	7.333333333	3	60.05	Memory-Guided	Trial 2	0.032	15.1871
SS010	21	Black	Recovery	7.333333333	3	60.05	Visually Guided	Trial 3	0.032	14.8735
SS010	21	Black	Recovery	7.333333333	3	60.05	Memory-Guided	Trial 3	0.032	15.0758
SS010	21	Black	Recovery	7.333333333	3	60.05	Visually Guided	Trial 4	0.032	14.8607
SS010	21	Black	Recovery	7.333333333	3	60.05	Memory-Guided	Trial 4	0.032	15.3504
SS011	22	White	Baseline	7.841666667	6	66.72	Visually Guided	Trial 1	0.032	16.8122
SS011	22	White	Baseline	7.841666667	6	66.72	Memory-Guided	Trial 1	0.032	16.6
SS011	22	White	Baseline	7.841666667	6	66.72	Visually Guided	Trial 2	0.032	16.7301
SS011	22	White	Baseline	7.841666667	6	66.72	Memory-Guided	Trial 2	0.032	16.843
SS011	22	White	Baseline	7.841666667	6	66.72	Visually Guided	Trial 3	0.032	15.6829
SS011	22	White	Baseline	7.841666667	6	66.72	Memory-Guided	Trial 3	0.032	16.759
SS011	22	White	Baseline	7.841666667	6	66.72	Visually Guided	Trial 4	0.032	16.8615
SS011	22	White	Baseline	7.841666667	6	66.72	Memory-Guided	Trial 4	0.032	17.0838
SS011	22	White	Restricted	4.141666667	6	57.83	Visually Guided	Trial 1	0.032	14.5118
SS011	22	White	Restricted	4.141666667	6	57.83	Memory-Guided	Trial 1	0.032	13.883
SS011	22	White	Restricted	4.141666667	6	57.83	Visually Guided	Trial 2	0.032	14.4619
SS011	22	White	Restricted	4.141666667	6	57.83	Memory-Guided	Trial 2	0.032	14.3959
SS011	22	White	Restricted	4.141666667	6	57.83	Visually Guided	Trial 3	0.032	15.0231
SS011	22	White	Restricted	4.141666667	6	57.83	Memory-Guided	Trial 3	0.032	14.6779
SS011	22	White	Restricted	4.141666667	6	57.83	Visually Guided	Trial 4	0.032	14.6339
SS011	22	White	Restricted	4.141666667	6	57.83	Memory-Guided	Trial 4	0.032	14.5074
SS011	22	White	Recovery	8.608333333	3	60.05	Visually Guided	Trial 1	0.032	14.5243
SS011	22	White	Recovery	8.608333333	3	60.05	Memory-Guided	Trial 1	0.032	15.2384
SS011	22	White	Recovery	8.608333333	3	60.05	Visually Guided	Trial 2	0.032	14.9773
SS011	22	White	Recovery	8.608333333	3	60.05	Memory-Guided	Trial 2	0.032	14.9085
SS011	22	White	Recovery	8.608333333	3	60.05	Visually Guided	Trial 3	0.032	15.144
SS011	22	White	Recovery	8.608333333	3	60.05	Memory-Guided	Trial 3	0.032	14.8689
SS011	22	White	Recovery	8.608333333	3	60.05	Visually Guided	Trial 4	0.032	15.0074
SS011	22	White	Recovery	8.608333333	3	60.05	Memory-Guided	Trial 4	0.032	15.5056
SS012	25	Asian	Baseline	7.866666667	4	53.38	Visually Guided	Trial 1	0.032	13.6331
SS012	25	Asian	Baseline	7.866666667	4	53.38	Memory-Guided	Trial 1	0.032	13.1741
SS012	25	Asian	Baseline	7.866666667	4	53.38	Visually Guided	Trial 2	0.032	12.4273
SS012	25	Asian	Baseline	7.866666667	4	53.38	Memory-Guided	Trial 2	0.032	13.5229
SS012	25	Asian	Baseline	7.866666667	4	53.38	Visually Guided	Trial 3	0.032	12.9246
SS012	25	Asian	Baseline	7.866666667	4	53.38	Memory-Guided	Trial 3	0.032	13.4303
SS012	25	Asian	Baseline	7.866666667	4	53.38	Visually Guided	Trial 4	0.032	12.8247
SS012	25	Asian	Baseline	7.866666667	4	53.38	Memory-Guided	Trial 4	0.032	13.4052
SS012	25	Asian	Restricted	4.35	9	53.38	Visually Guided	Trial 1	0.032	4.9336
SS012	25	Asian	Restricted	4.35	9	53.38	Memory-Guided	Trial 1	0.032	13.7677
SS012	25	Asian	Restricted	4.35	9	53.38	Visually Guided	Trial 2	0.032	15.0653
SS012	25	Asian	Restricted	4.35	9	53.38	Memory-Guided	Trial 2	0.032	12.5591
SS012	25	Asian	Restricted	4.35	9	53.38	Visually Guided	Trial 3	0.032	13.0475
SS012	25	Asian	Restricted	4.35	9	53.38	Memory-Guided	Trial 3	0.032	12.8499
SS012	25	Asian	Restricted	4.35	9	53.38	Visually Guided	Trial 4	0.032	13.1733
SS012	25	Asian	Restricted	4.35	9	53.38	Memory-Guided	Trial 4	0.032	12.8162
SS012	25	Asian	Recovery	8.308333333	4	64.5	Visually Guided	Trial 1	0.032	15.668
SS012	25	Asian	Recovery	8.308333333	4	64.5	Memory-Guided	Trial 1	0.032	16.2914
SS012	25	Asian	Recovery	8.308333333	4	64.5	Visually Guided	Trial 2	0.032	16.2662
SS012	25	Asian	Recovery	8.308333333	4	64.5	Memory-Guided	Trial 2	0.032	16.3747
SS012	25	Asian	Recovery	8.308333333	4	64.5	Visually Guided	Trial 3	0.032	15.8035
SS012	25	Asian	Recovery	8.308333333	4	64.5	Memory-Guided	Trial 3	0.032	16.4996
SS012	25	Asian	Recovery	8.308333333	4	64.5	Visually Guided	Trial 4	0.032	16.6605
SS012	25	Asian	Recovery	8.308333333	4	64.5	Memory-Guided	Trial 4	0.032	16.3665
SS013	20	White	Baseline	9.483333333	2	42.26	Visually Guided	Trial 1	0.032	10.5468
SS013	20	White	Baseline	9.483333333	2	42.26	Memory-Guided	Trial 1	0.032	10.1274
SS013	20	White	Baseline	9.483333333	2	42.26	Visually Guided	Trial 2	0.032	10.4588
SS013	20	White	Baseline	9.483333333	2	42.26	Memory-Guided	Trial 2	0.032	10.1174
SS013	20	White	Baseline	9.483333333	2	42.26	Visually Guided	Trial 3	0.032	10.9799
SS013	20	White	Baseline	9.483333333	2	42.26	Memory-Guided	Trial 3	0.032	10.2919
SS013	20	White	Baseline	9.483333333	2	42.26	Visually Guided	Trial 4	0.032	10.5764
SS013	20	White	Baseline	9.483333333	2	42.26	Memory-Guided	Trial 4	0.032	10.4667
SS013	20	White	Restricted	4.8	4	48.93	Visually Guided	Trial 1	0.032	13.5988
SS013	20	White	Restricted	4.8	4	48.93	Memory-Guided	Trial 1	0.032	12.572
SS013	20	White	Restricted	4.8	4	48.93	Visually Guided	Trial 2	0.032	12.8721
SS013	20	White	Restricted	4.8	4	48.93	Memory-Guided	Trial 2	0.032	11.9121
SS013	20	White	Restricted	4.8	4	48.93	Visually Guided	Trial 3	0.032	12.3192
SS013	20	White	Restricted	4.8	4	48.93	Memory-Guided	Trial 3	0.032	12.4572
SS013	20	White	Restricted	4.8	4	48.93	Visually Guided	Trial 4	0.032	12.4073
SS013	20	White	Restricted	4.8	4	48.93	Memory-Guided	Trial 4	0.032	12.0629
SS013	20	White	Recovery	9.475	4	48.93	Visually Guided	Trial 1	0.032	12.0957
SS013	20	White	Recovery	9.475	4	48.93	Memory-Guided	Trial 1	0.032	11.8349
SS013	20	White	Recovery	9.475	4	48.93	Visually Guided	Trial 2	0.032	12.343
SS013	20	White	Recovery	9.475	4	48.93	Memory-Guided	Trial 2	0.032	11.8516
SS013	20	White	Recovery	9.475	4	48.93	Visually Guided	Trial 3	0.032	12.047
SS013	20	White	Recovery	9.475	4	48.93	Memory-Guided	Trial 3	0.032	11.9903
SS013	20	White	Recovery	9.475	4	48.93	Visually Guided	Trial 4	0.032	11.6117
SS013	20	White	Recovery	9.475	4	48.93	Memory-Guided	Trial 4	0.032	10.3775
SS014	23	Black	Baseline	7.866666667	1	93.41	Visually Guided	Trial 1	0.032	22.5476
SS014	23	Black	Baseline	7.866666667	1	93.41	Memory-Guided	Trial 1	0.032	23.6515
SS014	23	Black	Baseline	7.866666667	1	93.41	Visually Guided	Trial 2	0.032	23.4838
SS014	23	Black	Baseline	7.866666667	1	93.41	Memory-Guided	Trial 2	0.032	22.9873
SS014	23	Black	Baseline	7.866666667	1	93.41	Visually Guided	Trial 3	0.032	21.8033
SS014	23	Black	Baseline	7.866666667	1	93.41	Memory-Guided	Trial 3	0.032	23.0484
SS014	23	Black	Baseline	7.866666667	1	93.41	Visually Guided	Trial 4	0.032	23.2319
SS014	23	Black	Baseline	7.866666667	1	93.41	Memory-Guided	Trial 4	0.032	23.2611
SS014	23	Black	Restricted	4.325	5	82.29	Visually Guided	Trial 1	0.032	20.8508
SS014	23	Black	Restricted	4.325	5	82.29	Memory-Guided	Trial 1	0.032	20.5912
SS014	23	Black	Restricted	4.325	5	82.29	Visually Guided	Trial 2	0.032	20.6303
SS014	23	Black	Restricted	4.325	5	82.29	Memory-Guided	Trial 2	0.032	20.0946
SS014	23	Black	Restricted	4.325	5	82.29	Visually Guided	Trial 3	0.032	20.1483
SS014	23	Black	Restricted	4.325	5	82.29	Memory-Guided	Trial 3	0.032	20.5986
SS014	23	Black	Restricted	4.325	5	82.29	Visually Guided	Trial 4	0.032	19.9457
SS014	23	Black	Restricted	4.325	5	82.29	Memory-Guided	Trial 4	0.032	20.3319
SS014	23	Black	Recovery	8.116666667	3	104.53	Visually Guided	Trial 1	0.032	25.9727
SS014	23	Black	Recovery	8.116666667	3	104.53	Memory-Guided	Trial 1	0.032	25.0882
SS014	23	Black	Recovery	8.116666667	3	104.53	Visually Guided	Trial 2	0.032	26.5557
SS014	23	Black	Recovery	8.116666667	3	104.53	Memory-Guided	Trial 2	0.032	26.5706
SS014	23	Black	Recovery	8.116666667	3	104.53	Visually Guided	Trial 3	0.032	27.3572
SS014	23	Black	Recovery	8.116666667	3	104.53	Memory-Guided	Trial 3	0.032	26.8966
SS014	23	Black	Recovery	8.116666667	3	104.53	Visually Guided	Trial 4	0.032	26.2892
SS014	23	Black	Recovery	8.116666667	3	104.53	Memory-Guided	Trial 4	0.032	26.3908
SS001	21	White	Baseline	9.35	4	20.02	Visually Guided	Trial 1	0.048	5.2624
SS001	21	White	Baseline	9.35	4	20.02	Memory-Guided	Trial 1	0.048	4.9086
SS001	21	White	Baseline	9.35	4	20.02	Visually Guided	Trial 2	0.048	4.9562
SS001	21	White	Baseline	9.35	4	20.02	Memory-Guided	Trial 2	0.048	4.6803
SS001	21	White	Baseline	9.35	4	20.02	Visually Guided	Trial 3	0.048	5.1443
SS001	21	White	Baseline	9.35	4	20.02	Memory-Guided	Trial 3	0.048	5.1336
SS001	21	White	Baseline	9.35	4	20.02	Visually Guided	Trial 4	0.048	5.0542
SS001	21	White	Baseline	9.35	4	20.02	Memory-Guided	Trial 4	0.048	5.0122
SS001	21	White	Recovery	9.441666667	5	26.68	Visually Guided	Trial 1	0.048	6.7262
SS001	21	White	Recovery	9.441666667	5	26.68	Memory-Guided	Trial 1	0.048	6.5088
SS001	21	White	Recovery	9.441666667	5	26.68	Visually Guided	Trial 2	0.048	6.8012
SS001	21	White	Recovery	9.441666667	5	26.68	Memory-Guided	Trial 2	0.048	6.6182
SS001	21	White	Recovery	9.441666667	5	26.68	Visually Guided	Trial 3	0.048	6.6183
SS001	21	White	Recovery	9.441666667	5	26.68	Memory-Guided	Trial 3	0.048	6.6855
SS001	21	White	Recovery	9.441666667	5	26.68	Visually Guided	Trial 4	0.048	7.2094
SS001	21	White	Recovery	9.441666667	5	26.68	Memory-Guided	Trial 4	0.048	6.3859
SS002	20	Asian	Baseline	9.466666667	8	48.9	Visually Guided	Trial 1	0.048	12.0737
SS002	20	Asian	Baseline	9.466666667	8	48.9	Memory-Guided	Trial 1	0.048	12.0342
SS002	20	Asian	Baseline	9.466666667	8	48.9	Visually Guided	Trial 2	0.048	12.1501
SS002	20	Asian	Baseline	9.466666667	8	48.9	Memory-Guided	Trial 2	0.048	12.3304
SS002	20	Asian	Baseline	9.466666667	8	48.9	Visually Guided	Trial 3	0.048	12.242
SS002	20	Asian	Baseline	9.466666667	8	48.9	Memory-Guided	Trial 3	0.048	12.5252
SS002	20	Asian	Baseline	9.466666667	8	48.9	Visually Guided	Trial 4	0.048	12.1293
SS002	20	Asian	Baseline	9.466666667	8	48.9	Memory-Guided	Trial 4	0.048	12.6534
SS002	20	Asian	Restricted	4.658333333	9	44.48	Visually Guided	Trial 1	0.048	11.102
SS002	20	Asian	Restricted	4.658333333	9	44.48	Memory-Guided	Trial 1	0.048	10.1913
SS002	20	Asian	Restricted	4.658333333	9	44.48	Visually Guided	Trial 2	0.048	11.0514
SS002	20	Asian	Restricted	4.658333333	9	44.48	Memory-Guided	Trial 2	0.048	10.9128
SS002	20	Asian	Restricted	4.658333333	9	44.48	Visually Guided	Trial 3	0.048	10.758
SS002	20	Asian	Restricted	4.658333333	9	44.48	Memory-Guided	Trial 3	0.048	11.0904
SS002	20	Asian	Restricted	4.658333333	9	44.48	Visually Guided	Trial 4	0.048	10.8539
SS002	20	Asian	Restricted	4.658333333	9	44.48	Memory-Guided	Trial 4	0.048	11.2306
SS002	20	Asian	Recovery	9.458333333	7	73.4	Visually Guided	Trial 1	0.048	17.6099
SS002	20	Asian	Recovery	9.458333333	7	73.4	Memory-Guided	Trial 1	0.048	19.1958
SS002	20	Asian	Recovery	9.458333333	7	73.4	Visually Guided	Trial 2	0.048	17.4222
SS002	20	Asian	Recovery	9.458333333	7	73.4	Memory-Guided	Trial 2	0.048	18.0982
SS002	20	Asian	Recovery	9.458333333	7	73.4	Visually Guided	Trial 3	0.048	18.0269
SS002	20	Asian	Recovery	9.458333333	7	73.4	Memory-Guided	Trial 3	0.048	18.1031
SS002	20	Asian	Recovery	9.458333333	7	73.4	Visually Guided	Trial 4	0.048	18.6084
SS002	20	Asian	Recovery	9.458333333	7	73.4	Memory-Guided	Trial 4	0.048	18.0875
SS003	29	White	Baseline	9.4	5	46.71	Visually Guided	Trial 1	0.048	11.2319
SS003	29	White	Baseline	9.4	5	46.71	Memory-Guided	Trial 1	0.048	11.7007
SS003	29	White	Baseline	9.4	5	46.71	Visually Guided	Trial 2	0.048	11.9323
SS003	29	White	Baseline	9.4	5	46.71	Memory-Guided	Trial 2	0.048	10.9632
SS003	29	White	Baseline	9.4	5	46.71	Visually Guided	Trial 3	0.048	11.5263
SS003	29	White	Baseline	9.4	5	46.71	Memory-Guided	Trial 3	0.048	11.5163
SS003	29	White	Baseline	9.4	5	46.71	Visually Guided	Trial 4	0.048	11.6139
SS003	29	White	Baseline	9.4	5	46.71	Memory-Guided	Trial 4	0.048	11.864
SS003	29	White	Restricted	4.733333333	7	26.69	Visually Guided	Trial 1	0.048	6.5975
SS003	29	White	Restricted	4.733333333	7	26.69	Memory-Guided	Trial 1	0.048	6.4747
SS003	29	White	Restricted	4.733333333	7	26.69	Visually Guided	Trial 2	0.048	6.4236
SS003	29	White	Restricted	4.733333333	7	26.69	Memory-Guided	Trial 2	0.048	6.5311
SS003	29	White	Restricted	4.733333333	7	26.69	Visually Guided	Trial 3	0.048	6.193
SS003	29	White	Restricted	4.733333333	7	26.69	Memory-Guided	Trial 3	0.048	6.4971
SS003	29	White	Restricted	4.733333333	7	26.69	Visually Guided	Trial 4	0.048	6.4177
SS003	29	White	Restricted	4.733333333	7	26.69	Memory-Guided	Trial 4	0.048	6.4883
SS003	29	White	Recovery	9.366666667	5	33.36	Visually Guided	Trial 1	0.048	8.6507
SS003	29	White	Recovery	9.366666667	5	33.36	Memory-Guided	Trial 1	0.048	8.3181
SS003	29	White	Recovery	9.366666667	5	33.36	Visually Guided	Trial 2	0.048	8.2756
SS003	29	White	Recovery	9.366666667	5	33.36	Memory-Guided	Trial 2	0.048	8.2679
SS003	29	White	Recovery	9.366666667	5	33.36	Visually Guided	Trial 3	0.048	8.4303
SS003	29	White	Recovery	9.366666667	5	33.36	Memory-Guided	Trial 3	0.048	8.0234
SS003	29	White	Recovery	9.366666667	5	33.36	Visually Guided	Trial 4	0.048	8.2933
SS003	29	White	Recovery	9.366666667	5	33.36	Memory-Guided	Trial 4	0.048	8.433
SS004	20	White	Baseline	9.391666667	1	66.72	Visually Guided	Trial 1	0.048	16.0929
SS004	20	White	Baseline	9.391666667	1	66.72	Memory-Guided	Trial 1	0.048	16.3989
SS004	20	White	Baseline	9.391666667	1	66.72	Visually Guided	Trial 2	0.048	16.8398
SS004	20	White	Baseline	9.391666667	1	66.72	Memory-Guided	Trial 2	0.048	16.9257
SS004	20	White	Baseline	9.391666667	1	66.72	Visually Guided	Trial 3	0.048	14.5199
SS004	20	White	Baseline	9.391666667	1	66.72	Memory-Guided	Trial 3	0.048	17.198
SS004	20	White	Baseline	9.391666667	1	66.72	Visually Guided	Trial 4	0.048	16.41
SS004	20	White	Baseline	9.391666667	1	66.72	Memory-Guided	Trial 4	0.048	15.1001
SS004	20	White	Restricted	4.65	3	66.72	Visually Guided	Trial 1	0.048	16.0246
SS004	20	White	Restricted	4.65	3	66.72	Memory-Guided	Trial 1	0.048	15.8891
SS004	20	White	Restricted	4.65	3	66.72	Visually Guided	Trial 2	0.048	16.1098
SS004	20	White	Restricted	4.65	3	66.72	Memory-Guided	Trial 2	0.048	16.4483
SS004	20	White	Restricted	4.65	3	66.72	Visually Guided	Trial 3	0.048	14.8082
SS004	20	White	Restricted	4.65	3	66.72	Memory-Guided	Trial 3	0.048	16.6575
SS004	20	White	Restricted	4.65	3	66.72	Visually Guided	Trial 4	0.048	16.5967
SS004	20	White	Restricted	4.65	3	66.72	Memory-Guided	Trial 4	0.048	16.2081
SS004	20	White	Recovery	9.083333333	1	66.72	Visually Guided	Trial 1	0.048	16.2715
SS004	20	White	Recovery	9.083333333	1	66.72	Memory-Guided	Trial 1	0.048	16.2328
SS004	20	White	Recovery	9.083333333	1	66.72	Visually Guided	Trial 2	0.048	16.1297
SS004	20	White	Recovery	9.083333333	1	66.72	Memory-Guided	Trial 2	0.048	16.9755
SS004	20	White	Recovery	9.083333333	1	66.72	Visually Guided	Trial 3	0.048	16.9204
SS004	20	White	Recovery	9.083333333	1	66.72	Memory-Guided	Trial 3	0.048	15.8708
SS004	20	White	Recovery	9.083333333	1	66.72	Visually Guided	Trial 4	0.048	16.006
SS004	20	White	Recovery	9.083333333	1	66.72	Memory-Guided	Trial 4	0.048	16.2892
SS005	21	Asian	Restricted	4.208333333	5	75.62	Visually Guided	Trial 1	0.048	18.7905
SS005	21	Asian	Restricted	4.208333333	5	75.62	Memory-Guided	Trial 1	0.048	18.4919
SS005	21	Asian	Restricted	4.208333333	5	75.62	Visually Guided	Trial 2	0.048	18.4244
SS005	21	Asian	Restricted	4.208333333	5	75.62	Memory-Guided	Trial 2	0.048	20.5601
SS005	21	Asian	Restricted	4.208333333	5	75.62	Visually Guided	Trial 3	0.048	18.8334
SS005	21	Asian	Restricted	4.208333333	5	75.62	Memory-Guided	Trial 3	0.048	19.5801
SS005	21	Asian	Restricted	4.208333333	5	75.62	Visually Guided	Trial 4	0.048	18.4362
SS005	21	Asian	Restricted	4.208333333	5	75.62	Memory-Guided	Trial 4	0.048	18.0023
SS005	21	Asian	Recovery	8.141666667	3	77.84	Visually Guided	Trial 1	0.048	19.1121
SS005	21	Asian	Recovery	8.141666667	3	77.84	Memory-Guided	Trial 1	0.048	19.175
SS005	21	Asian	Recovery	8.141666667	3	77.84	Visually Guided	Trial 2	0.048	19.2656
SS005	21	Asian	Recovery	8.141666667	3	77.84	Memory-Guided	Trial 2	0.048	19.0359
SS005	21	Asian	Recovery	8.141666667	3	77.84	Visually Guided	Trial 3	0.048	19.2025
SS005	21	Asian	Recovery	8.141666667	3	77.84	Memory-Guided	Trial 3	0.048	19.3062
SS005	21	Asian	Recovery	8.141666667	3	77.84	Visually Guided	Trial 4	0.048	19.1086
SS005	21	Asian	Recovery	8.141666667	3	77.84	Memory-Guided	Trial 4	0.048	18.662
SS006	23	Black	Baseline	8.625	3	73.4	Visually Guided	Trial 1	0.048	17.831
SS006	23	Black	Baseline	8.625	3	73.4	Memory-Guided	Trial 1	0.048	17.7488
SS006	23	Black	Baseline	8.625	3	73.4	Visually Guided	Trial 2	0.048	18.0304
SS006	23	Black	Baseline	8.625	3	73.4	Memory-Guided	Trial 2	0.048	17.7518
SS006	23	Black	Baseline	8.625	3	73.4	Visually Guided	Trial 3	0.048	18.5009
SS006	23	Black	Baseline	8.625	3	73.4	Memory-Guided	Trial 3	0.048	17.446
SS006	23	Black	Baseline	8.625	3	73.4	Visually Guided	Trial 4	0.048	17.1075
SS006	23	Black	Baseline	8.625	3	73.4	Memory-Guided	Trial 4	0.048	18.8245
SS006	23	Black	Restricted	4.5	5	51.154	Visually Guided	Trial 1	0.048	12.6078
SS006	23	Black	Restricted	4.5	5	51.154	Memory-Guided	Trial 1	0.048	12.9199
SS006	23	Black	Restricted	4.5	5	51.154	Visually Guided	Trial 2	0.048	12.92
SS006	23	Black	Restricted	4.5	5	51.154	Memory-Guided	Trial 2	0.048	12.3201
SS006	23	Black	Restricted	4.5	5	51.154	Visually Guided	Trial 3	0.048	11.9951
SS006	23	Black	Restricted	4.5	5	51.154	Memory-Guided	Trial 3	0.048	12.2438
SS006	23	Black	Restricted	4.5	5	51.154	Visually Guided	Trial 4	0.048	13.2894
SS006	23	Black	Restricted	4.5	5	51.154	Memory-Guided	Trial 4	0.048	12.5743
SS006	23	Black	Recovery	8.883333333	3	71.17	Visually Guided	Trial 1	0.048	17.0995
SS006	23	Black	Recovery	8.883333333	3	71.17	Memory-Guided	Trial 1	0.048	17.4925
SS006	23	Black	Recovery	8.883333333	3	71.17	Visually Guided	Trial 2	0.048	17.4725
SS006	23	Black	Recovery	8.883333333	3	71.17	Memory-Guided	Trial 2	0.048	16.463
SS006	23	Black	Recovery	8.883333333	3	71.17	Visually Guided	Trial 3	0.048	18.726
SS006	23	Black	Recovery	8.883333333	3	71.17	Memory-Guided	Trial 3	0.048	15.1507
SS006	23	Black	Recovery	8.883333333	3	71.17	Visually Guided	Trial 4	0.048	17.8422
SS006	23	Black	Recovery	8.883333333	3	71.17	Memory-Guided	Trial 4	0.048	16.6688
SS007	19	White	Baseline	9.35	1	40.03	Visually Guided	Trial 1	0.048	9.6875
SS007	19	White	Baseline	9.35	1	40.03	Memory-Guided	Trial 1	0.048	10.1111
SS007	19	White	Baseline	9.35	1	40.03	Visually Guided	Trial 2	0.048	10.07
SS007	19	White	Baseline	9.35	1	40.03	Memory-Guided	Trial 2	0.048	9.9146
SS007	19	White	Baseline	9.35	1	40.03	Visually Guided	Trial 3	0.048	9.8645
SS007	19	White	Baseline	9.35	1	40.03	Memory-Guided	Trial 3	0.048	9.9017
SS007	19	White	Baseline	9.35	1	40.03	Visually Guided	Trial 4	0.048	9.9721
SS007	19	White	Baseline	9.35	1	40.03	Memory-Guided	Trial 4	0.048	9.766
SS007	19	White	Restricted	4.866666667	8	26.68	Visually Guided	Trial 1	0.048	6.4707
SS007	19	White	Restricted	4.866666667	8	26.68	Memory-Guided	Trial 1	0.048	6.672
SS007	19	White	Restricted	4.866666667	8	26.68	Visually Guided	Trial 2	0.048	6.537
SS007	19	White	Restricted	4.866666667	8	26.68	Memory-Guided	Trial 2	0.048	6.6736
SS007	19	White	Restricted	4.866666667	8	26.68	Visually Guided	Trial 3	0.048	6.4922
SS007	19	White	Restricted	4.866666667	8	26.68	Memory-Guided	Trial 3	0.048	6.5489
SS007	19	White	Restricted	4.866666667	8	26.68	Visually Guided	Trial 4	0.048	6.7104
SS007	19	White	Restricted	4.866666667	8	26.68	Memory-Guided	Trial 4	0.048	6.478
SS007	19	White	Recovery	9.558333333	1	37.81	Visually Guided	Trial 1	0.048	9.8201
SS007	19	White	Recovery	9.558333333	1	37.81	Memory-Guided	Trial 1	0.048	9.2928
SS007	19	White	Recovery	9.558333333	1	37.81	Visually Guided	Trial 2	0.048	9.554
SS007	19	White	Recovery	9.558333333	1	37.81	Memory-Guided	Trial 2	0.048	9.0656
SS007	19	White	Recovery	9.558333333	1	37.81	Visually Guided	Trial 3	0.048	9.3808
SS007	19	White	Recovery	9.558333333	1	37.81	Memory-Guided	Trial 3	0.048	9.4831
SS007	19	White	Recovery	9.558333333	1	37.81	Visually Guided	Trial 4	0.048	9.695
SS007	19	White	Recovery	9.558333333	1	37.81	Memory-Guided	Trial 4	0.048	9.7324
SS008	25	White	Baseline	8.55	7	26.69	Visually Guided	Trial 1	0.048	6.6915
SS008	25	White	Baseline	8.55	7	26.69	Memory-Guided	Trial 1	0.048	6.772
SS008	25	White	Baseline	8.55	7	26.69	Visually Guided	Trial 2	0.048	6.3972
SS008	25	White	Baseline	8.55	7	26.69	Memory-Guided	Trial 2	0.048	6.528
SS008	25	White	Baseline	8.55	7	26.69	Visually Guided	Trial 3	0.048	7.3017
SS008	25	White	Baseline	8.55	7	26.69	Memory-Guided	Trial 3	0.048	6.6485
SS008	25	White	Baseline	8.55	7	26.69	Visually Guided	Trial 4	0.048	6.6121
SS008	25	White	Baseline	8.55	7	26.69	Memory-Guided	Trial 4	0.048	6.8463
SS008	25	White	Restricted	4.775	9	22.24	Visually Guided	Trial 1	0.048	5.5169
SS008	25	White	Restricted	4.775	9	22.24	Memory-Guided	Trial 1	0.048	5.6403
SS008	25	White	Restricted	4.775	9	22.24	Visually Guided	Trial 2	0.048	5.4525
SS008	25	White	Restricted	4.775	9	22.24	Memory-Guided	Trial 2	0.048	5.2777
SS008	25	White	Restricted	4.775	9	22.24	Visually Guided	Trial 3	0.048	5.4519
SS008	25	White	Restricted	4.775	9	22.24	Memory-Guided	Trial 3	0.048	5.4855
SS008	25	White	Restricted	4.775	9	22.24	Visually Guided	Trial 4	0.048	5.454
SS008	25	White	Restricted	4.775	9	22.24	Memory-Guided	Trial 4	0.048	5.5666
SS008	25	White	Recovery	8.683333333	7	26.69	Visually Guided	Trial 1	0.048	6.6855
SS008	25	White	Recovery	8.683333333	7	26.69	Memory-Guided	Trial 1	0.048	6.5169
SS008	25	White	Recovery	8.683333333	7	26.69	Visually Guided	Trial 2	0.048	6.7705
SS008	25	White	Recovery	8.683333333	7	26.69	Memory-Guided	Trial 2	0.048	6.6331
SS008	25	White	Recovery	8.683333333	7	26.69	Visually Guided	Trial 3	0.048	6.6199
SS008	25	White	Recovery	8.683333333	7	26.69	Memory-Guided	Trial 3	0.048	6.6192
SS008	25	White	Recovery	8.683333333	7	26.69	Visually Guided	Trial 4	0.048	6.2925
SS008	25	White	Recovery	8.683333333	7	26.69	Memory-Guided	Trial 4	0.048	6.6062
SS009	26	White	Baseline	8.416666667	4	57.83	Visually Guided	Trial 1	0.048	14.7862
SS009	26	White	Baseline	8.416666667	4	57.83	Memory-Guided	Trial 1	0.048	14.1655
SS009	26	White	Baseline	8.416666667	4	57.83	Visually Guided	Trial 2	0.048	14.5986
SS009	26	White	Baseline	8.416666667	4	57.83	Memory-Guided	Trial 2	0.048	14.0802
SS009	26	White	Baseline	8.416666667	4	57.83	Visually Guided	Trial 3	0.048	14.3219
SS009	26	White	Baseline	8.416666667	4	57.83	Memory-Guided	Trial 3	0.048	14.2568
SS009	26	White	Baseline	8.416666667	4	57.83	Visually Guided	Trial 4	0.048	13.6975
SS009	26	White	Baseline	8.416666667	4	57.83	Memory-Guided	Trial 4	0.048	14.4688
SS009	26	White	Restricted	4.7	5	46.71	Visually Guided	Trial 1	0.048	11.7607
SS009	26	White	Restricted	4.7	5	46.71	Memory-Guided	Trial 1	0.048	11.3054
SS009	26	White	Restricted	4.7	5	46.71	Visually Guided	Trial 2	0.048	11.7693
SS009	26	White	Restricted	4.7	5	46.71	Memory-Guided	Trial 2	0.048	11.9269
SS009	26	White	Restricted	4.7	5	46.71	Visually Guided	Trial 3	0.048	11.823
SS009	26	White	Restricted	4.7	5	46.71	Memory-Guided	Trial 3	0.048	11.5936
SS009	26	White	Restricted	4.7	5	46.71	Visually Guided	Trial 4	0.048	11.8734
SS009	26	White	Restricted	4.7	5	46.71	Memory-Guided	Trial 4	0.048	11.1051
SS009	26	White	Recovery	9.133333333	5	37.8	Visually Guided	Trial 1	0.048	9.2826
SS009	26	White	Recovery	9.133333333	5	37.8	Memory-Guided	Trial 1	0.048	9.5509
SS009	26	White	Recovery	9.133333333	5	37.8	Visually Guided	Trial 2	0.048	9.6342
SS009	26	White	Recovery	9.133333333	5	37.8	Memory-Guided	Trial 2	0.048	9.4153
SS009	26	White	Recovery	9.133333333	5	37.8	Visually Guided	Trial 3	0.048	9.3861
SS009	26	White	Recovery	9.133333333	5	37.8	Memory-Guided	Trial 3	0.048	9.1844
SS009	26	White	Recovery	9.133333333	5	37.8	Visually Guided	Trial 4	0.048	9.578
SS009	26	White	Recovery	9.133333333	5	37.8	Memory-Guided	Trial 4	0.048	9.5255
SS010	21	Black	Baseline	7.991666667	3	46.71	Visually Guided	Trial 1	0.048	11.1976
SS010	21	Black	Baseline	7.991666667	3	46.71	Memory-Guided	Trial 1	0.048	11.5448
SS010	21	Black	Baseline	7.991666667	3	46.71	Visually Guided	Trial 2	0.048	11.7717
SS010	21	Black	Baseline	7.991666667	3	46.71	Memory-Guided	Trial 2	0.048	11.8379
SS010	21	Black	Baseline	7.991666667	3	46.71	Visually Guided	Trial 3	0.048	11.7036
SS010	21	Black	Baseline	7.991666667	3	46.71	Memory-Guided	Trial 3	0.048	11.88
SS010	21	Black	Baseline	7.991666667	3	46.71	Visually Guided	Trial 4	0.048	11.5439
SS010	21	Black	Baseline	7.991666667	3	46.71	Memory-Guided	Trial 4	0.048	12.1792
SS010	21	Black	Restricted	4.583333333	4	68.95	Visually Guided	Trial 1	0.048	17.4136
SS010	21	Black	Restricted	4.583333333	4	68.95	Memory-Guided	Trial 1	0.048	16.8877
SS010	21	Black	Restricted	4.583333333	4	68.95	Visually Guided	Trial 2	0.048	16.9595
SS010	21	Black	Restricted	4.583333333	4	68.95	Memory-Guided	Trial 2	0.048	17.3667
SS010	21	Black	Restricted	4.583333333	4	68.95	Visually Guided	Trial 3	0.048	17.5806
SS010	21	Black	Restricted	4.583333333	4	68.95	Memory-Guided	Trial 3	0.048	16.2297
SS010	21	Black	Restricted	4.583333333	4	68.95	Visually Guided	Trial 4	0.048	16.3211
SS010	21	Black	Restricted	4.583333333	4	68.95	Memory-Guided	Trial 4	0.048	17.2305
SS010	21	Black	Recovery	7.333333333	3	60.05	Visually Guided	Trial 1	0.048	14.8433
SS010	21	Black	Recovery	7.333333333	3	60.05	Memory-Guided	Trial 1	0.048	15.3232
SS010	21	Black	Recovery	7.333333333	3	60.05	Visually Guided	Trial 2	0.048	15.1665
SS010	21	Black	Recovery	7.333333333	3	60.05	Memory-Guided	Trial 2	0.048	15.1688
SS010	21	Black	Recovery	7.333333333	3	60.05	Visually Guided	Trial 3	0.048	14.8977
SS010	21	Black	Recovery	7.333333333	3	60.05	Memory-Guided	Trial 3	0.048	15.0931
SS010	21	Black	Recovery	7.333333333	3	60.05	Visually Guided	Trial 4	0.048	14.8934
SS010	21	Black	Recovery	7.333333333	3	60.05	Memory-Guided	Trial 4	0.048	15.2807
SS011	22	White	Baseline	7.841666667	6	66.72	Visually Guided	Trial 1	0.048	16.7889
SS011	22	White	Baseline	7.841666667	6	66.72	Memory-Guided	Trial 1	0.048	16.6022
SS011	22	White	Baseline	7.841666667	6	66.72	Visually Guided	Trial 2	0.048	16.7369
SS011	22	White	Baseline	7.841666667	6	66.72	Memory-Guided	Trial 2	0.048	16.8615
SS011	22	White	Baseline	7.841666667	6	66.72	Visually Guided	Trial 3	0.048	15.6593
SS011	22	White	Baseline	7.841666667	6	66.72	Memory-Guided	Trial 3	0.048	16.8529
SS011	22	White	Baseline	7.841666667	6	66.72	Visually Guided	Trial 4	0.048	16.6867
SS011	22	White	Baseline	7.841666667	6	66.72	Memory-Guided	Trial 4	0.048	17.0848
SS011	22	White	Restricted	4.141666667	6	57.83	Visually Guided	Trial 1	0.048	14.5375
SS011	22	White	Restricted	4.141666667	6	57.83	Memory-Guided	Trial 1	0.048	13.8294
SS011	22	White	Restricted	4.141666667	6	57.83	Visually Guided	Trial 2	0.048	14.4553
SS011	22	White	Restricted	4.141666667	6	57.83	Memory-Guided	Trial 2	0.048	14.384
SS011	22	White	Restricted	4.141666667	6	57.83	Visually Guided	Trial 3	0.048	14.9682
SS011	22	White	Restricted	4.141666667	6	57.83	Memory-Guided	Trial 3	0.048	14.6621
SS011	22	White	Restricted	4.141666667	6	57.83	Visually Guided	Trial 4	0.048	14.6433
SS011	22	White	Restricted	4.141666667	6	57.83	Memory-Guided	Trial 4	0.048	14.5138
SS011	22	White	Recovery	8.608333333	3	60.05	Visually Guided	Trial 1	0.048	14.4737
SS011	22	White	Recovery	8.608333333	3	60.05	Memory-Guided	Trial 1	0.048	15.2327
SS011	22	White	Recovery	8.608333333	3	60.05	Visually Guided	Trial 2	0.048	14.9598
SS011	22	White	Recovery	8.608333333	3	60.05	Memory-Guided	Trial 2	0.048	14.8889
SS011	22	White	Recovery	8.608333333	3	60.05	Visually Guided	Trial 3	0.048	15.1547
SS011	22	White	Recovery	8.608333333	3	60.05	Memory-Guided	Trial 3	0.048	14.7802
SS011	22	White	Recovery	8.608333333	3	60.05	Visually Guided	Trial 4	0.048	15.1543
SS011	22	White	Recovery	8.608333333	3	60.05	Memory-Guided	Trial 4	0.048	15.5273
SS012	25	Asian	Baseline	7.866666667	4	53.38	Visually Guided	Trial 1	0.048	13.5818
SS012	25	Asian	Baseline	7.866666667	4	53.38	Memory-Guided	Trial 1	0.048	13.1783
SS012	25	Asian	Baseline	7.866666667	4	53.38	Visually Guided	Trial 2	0.048	12.4863
SS012	25	Asian	Baseline	7.866666667	4	53.38	Memory-Guided	Trial 2	0.048	13.5453
SS012	25	Asian	Baseline	7.866666667	4	53.38	Visually Guided	Trial 3	0.048	12.9648
SS012	25	Asian	Baseline	7.866666667	4	53.38	Memory-Guided	Trial 3	0.048	13.4473
SS012	25	Asian	Baseline	7.866666667	4	53.38	Visually Guided	Trial 4	0.048	13.0126
SS012	25	Asian	Baseline	7.866666667	4	53.38	Memory-Guided	Trial 4	0.048	13.4107
SS012	25	Asian	Restricted	4.35	9	53.38	Visually Guided	Trial 1	0.048	4.939
SS012	25	Asian	Restricted	4.35	9	53.38	Memory-Guided	Trial 1	0.048	13.7794
SS012	25	Asian	Restricted	4.35	9	53.38	Visually Guided	Trial 2	0.048	15.0807
SS012	25	Asian	Restricted	4.35	9	53.38	Memory-Guided	Trial 2	0.048	12.5621
SS012	25	Asian	Restricted	4.35	9	53.38	Visually Guided	Trial 3	0.048	13.0128
SS012	25	Asian	Restricted	4.35	9	53.38	Memory-Guided	Trial 3	0.048	12.8288
SS012	25	Asian	Restricted	4.35	9	53.38	Visually Guided	Trial 4	0.048	13.1323
SS012	25	Asian	Restricted	4.35	9	53.38	Memory-Guided	Trial 4	0.048	12.8014
SS012	25	Asian	Recovery	8.308333333	4	64.5	Visually Guided	Trial 1	0.048	15.5263
SS012	25	Asian	Recovery	8.308333333	4	64.5	Memory-Guided	Trial 1	0.048	16.3552
SS012	25	Asian	Recovery	8.308333333	4	64.5	Visually Guided	Trial 2	0.048	16.286
SS012	25	Asian	Recovery	8.308333333	4	64.5	Memory-Guided	Trial 2	0.048	16.4461
SS012	25	Asian	Recovery	8.308333333	4	64.5	Visually Guided	Trial 3	0.048	15.823
SS012	25	Asian	Recovery	8.308333333	4	64.5	Memory-Guided	Trial 3	0.048	16.5063
SS012	25	Asian	Recovery	8.308333333	4	64.5	Visually Guided	Trial 4	0.048	16.6726
SS012	25	Asian	Recovery	8.308333333	4	64.5	Memory-Guided	Trial 4	0.048	16.3105
SS013	20	White	Baseline	9.483333333	2	42.26	Visually Guided	Trial 1	0.048	10.5983
SS013	20	White	Baseline	9.483333333	2	42.26	Memory-Guided	Trial 1	0.048	10.1656
SS013	20	White	Baseline	9.483333333	2	42.26	Visually Guided	Trial 2	0.048	10.4872
SS013	20	White	Baseline	9.483333333	2	42.26	Memory-Guided	Trial 2	0.048	10.201
SS013	20	White	Baseline	9.483333333	2	42.26	Visually Guided	Trial 3	0.048	10.9321
SS013	20	White	Baseline	9.483333333	2	42.26	Memory-Guided	Trial 3	0.048	10.3224
SS013	20	White	Baseline	9.483333333	2	42.26	Visually Guided	Trial 4	0.048	10.516
SS013	20	White	Baseline	9.483333333	2	42.26	Memory-Guided	Trial 4	0.048	10.4454
SS013	20	White	Restricted	4.8	4	48.93	Visually Guided	Trial 1	0.048	13.6767
SS013	20	White	Restricted	4.8	4	48.93	Memory-Guided	Trial 1	0.048	12.5479
SS013	20	White	Restricted	4.8	4	48.93	Visually Guided	Trial 2	0.048	12.8669
SS013	20	White	Restricted	4.8	4	48.93	Memory-Guided	Trial 2	0.048	11.9002
SS013	20	White	Restricted	4.8	4	48.93	Visually Guided	Trial 3	0.048	12.3639
SS013	20	White	Restricted	4.8	4	48.93	Memory-Guided	Trial 3	0.048	12.4922
SS013	20	White	Restricted	4.8	4	48.93	Visually Guided	Trial 4	0.048	12.4137
SS013	20	White	Restricted	4.8	4	48.93	Memory-Guided	Trial 4	0.048	12.0391
SS013	20	White	Recovery	9.475	4	48.93	Visually Guided	Trial 1	0.048	12.0473
SS013	20	White	Recovery	9.475	4	48.93	Memory-Guided	Trial 1	0.048	11.8063
SS013	20	White	Recovery	9.475	4	48.93	Visually Guided	Trial 2	0.048	12.3567
SS013	20	White	Recovery	9.475	4	48.93	Memory-Guided	Trial 2	0.048	11.8543
SS013	20	White	Recovery	9.475	4	48.93	Visually Guided	Trial 3	0.048	12.0397
SS013	20	White	Recovery	9.475	4	48.93	Memory-Guided	Trial 3	0.048	11.9695
SS013	20	White	Recovery	9.475	4	48.93	Visually Guided	Trial 4	0.048	11.5757
SS013	20	White	Recovery	9.475	4	48.93	Memory-Guided	Trial 4	0.048	10.3615
SS014	23	Black	Baseline	7.866666667	1	93.41	Visually Guided	Trial 1	0.048	22.5062
SS014	23	Black	Baseline	7.866666667	1	93.41	Memory-Guided	Trial 1	0.048	23.7003
SS014	23	Black	Baseline	7.866666667	1	93.41	Visually Guided	Trial 2	0.048	23.4622
SS014	23	Black	Baseline	7.866666667	1	93.41	Memory-Guided	Trial 2	0.048	23.0227
SS014	23	Black	Baseline	7.866666667	1	93.41	Visually Guided	Trial 3	0.048	21.9479
SS014	23	Black	Baseline	7.866666667	1	93.41	Memory-Guided	Trial 3	0.048	23.2074
SS014	23	Black	Baseline	7.866666667	1	93.41	Visually Guided	Trial 4	0.048	23.2675
SS014	23	Black	Baseline	7.866666667	1	93.41	Memory-Guided	Trial 4	0.048	23.1982
SS014	23	Black	Restricted	4.325	5	82.29	Visually Guided	Trial 1	0.048	20.7566
SS014	23	Black	Restricted	4.325	5	82.29	Memory-Guided	Trial 1	0.048	20.6044
SS014	23	Black	Restricted	4.325	5	82.29	Visually Guided	Trial 2	0.048	20.6373
SS014	23	Black	Restricted	4.325	5	82.29	Memory-Guided	Trial 2	0.048	20.0755
SS014	23	Black	Restricted	4.325	5	82.29	Visually Guided	Trial 3	0.048	20.0923
SS014	23	Black	Restricted	4.325	5	82.29	Memory-Guided	Trial 3	0.048	20.5279
SS014	23	Black	Restricted	4.325	5	82.29	Visually Guided	Trial 4	0.048	19.93
SS014	23	Black	Restricted	4.325	5	82.29	Memory-Guided	Trial 4	0.048	20.403
SS014	23	Black	Recovery	8.116666667	3	104.53	Visually Guided	Trial 1	0.048	26.0012
SS014	23	Black	Recovery	8.116666667	3	104.53	Memory-Guided	Trial 1	0.048	24.8043
SS014	23	Black	Recovery	8.116666667	3	104.53	Visually Guided	Trial 2	0.048	26.5039
SS014	23	Black	Recovery	8.116666667	3	104.53	Memory-Guided	Trial 2	0.048	26.5053
SS014	23	Black	Recovery	8.116666667	3	104.53	Visually Guided	Trial 3	0.048	27.4215
SS014	23	Black	Recovery	8.116666667	3	104.53	Memory-Guided	Trial 3	0.048	26.9578
SS014	23	Black	Recovery	8.116666667	3	104.53	Visually Guided	Trial 4	0.048	26.2131
SS014	23	Black	Recovery	8.116666667	3	104.53	Memory-Guided	Trial 4	0.048	26.2936
SS001	21	White	Baseline	9.35	4	20.02	Visually Guided	Trial 1	0.064	5.2419
SS001	21	White	Baseline	9.35	4	20.02	Memory-Guided	Trial 1	0.064	4.922
SS001	21	White	Baseline	9.35	4	20.02	Visually Guided	Trial 2	0.064	4.9818
SS001	21	White	Baseline	9.35	4	20.02	Memory-Guided	Trial 2	0.064	4.6526
SS001	21	White	Baseline	9.35	4	20.02	Visually Guided	Trial 3	0.064	5.196
SS001	21	White	Baseline	9.35	4	20.02	Memory-Guided	Trial 3	0.064	5.1111
SS001	21	White	Baseline	9.35	4	20.02	Visually Guided	Trial 4	0.064	5.1125
SS001	21	White	Baseline	9.35	4	20.02	Memory-Guided	Trial 4	0.064	5.0099
SS001	21	White	Recovery	9.441666667	5	26.68	Visually Guided	Trial 1	0.064	6.7338
SS001	21	White	Recovery	9.441666667	5	26.68	Memory-Guided	Trial 1	0.064	6.5109
SS001	21	White	Recovery	9.441666667	5	26.68	Visually Guided	Trial 2	0.064	6.7817
SS001	21	White	Recovery	9.441666667	5	26.68	Memory-Guided	Trial 2	0.064	6.62
SS001	21	White	Recovery	9.441666667	5	26.68	Visually Guided	Trial 3	0.064	6.6391
SS001	21	White	Recovery	9.441666667	5	26.68	Memory-Guided	Trial 3	0.064	6.6905
SS001	21	White	Recovery	9.441666667	5	26.68	Visually Guided	Trial 4	0.064	7.1667
SS001	21	White	Recovery	9.441666667	5	26.68	Memory-Guided	Trial 4	0.064	6.4184
SS002	20	Asian	Baseline	9.466666667	8	48.9	Visually Guided	Trial 1	0.064	11.9286
SS002	20	Asian	Baseline	9.466666667	8	48.9	Memory-Guided	Trial 1	0.064	12.0611
SS002	20	Asian	Baseline	9.466666667	8	48.9	Visually Guided	Trial 2	0.064	12.1219
SS002	20	Asian	Baseline	9.466666667	8	48.9	Memory-Guided	Trial 2	0.064	12.3492
SS002	20	Asian	Baseline	9.466666667	8	48.9	Visually Guided	Trial 3	0.064	12.1953
SS002	20	Asian	Baseline	9.466666667	8	48.9	Memory-Guided	Trial 3	0.064	12.5375
SS002	20	Asian	Baseline	9.466666667	8	48.9	Visually Guided	Trial 4	0.064	12.1952
SS002	20	Asian	Baseline	9.466666667	8	48.9	Memory-Guided	Trial 4	0.064	12.6417
SS002	20	Asian	Restricted	4.658333333	9	44.48	Visually Guided	Trial 1	0.064	11.1104
SS002	20	Asian	Restricted	4.658333333	9	44.48	Memory-Guided	Trial 1	0.064	10.4124
SS002	20	Asian	Restricted	4.658333333	9	44.48	Visually Guided	Trial 2	0.064	11.0597
SS002	20	Asian	Restricted	4.658333333	9	44.48	Memory-Guided	Trial 2	0.064	10.9435
SS002	20	Asian	Restricted	4.658333333	9	44.48	Visually Guided	Trial 3	0.064	10.7811
SS002	20	Asian	Restricted	4.658333333	9	44.48	Memory-Guided	Trial 3	0.064	11.0841
SS002	20	Asian	Restricted	4.658333333	9	44.48	Visually Guided	Trial 4	0.064	10.8315
SS002	20	Asian	Restricted	4.658333333	9	44.48	Memory-Guided	Trial 4	0.064	11.2462
SS002	20	Asian	Recovery	9.458333333	7	73.4	Visually Guided	Trial 1	0.064	17.5961
SS002	20	Asian	Recovery	9.458333333	7	73.4	Memory-Guided	Trial 1	0.064	19.1154
SS002	20	Asian	Recovery	9.458333333	7	73.4	Visually Guided	Trial 2	0.064	17.6277
SS002	20	Asian	Recovery	9.458333333	7	73.4	Memory-Guided	Trial 2	0.064	18.0925
SS002	20	Asian	Recovery	9.458333333	7	73.4	Visually Guided	Trial 3	0.064	17.9911
SS002	20	Asian	Recovery	9.458333333	7	73.4	Memory-Guided	Trial 3	0.064	18.2063
SS002	20	Asian	Recovery	9.458333333	7	73.4	Visually Guided	Trial 4	0.064	18.6494
SS002	20	Asian	Recovery	9.458333333	7	73.4	Memory-Guided	Trial 4	0.064	18.1766
SS003	29	White	Baseline	9.4	5	46.71	Visually Guided	Trial 1	0.064	11.3045
SS003	29	White	Baseline	9.4	5	46.71	Memory-Guided	Trial 1	0.064	11.7189
SS003	29	White	Baseline	9.4	5	46.71	Visually Guided	Trial 2	0.064	11.8814
SS003	29	White	Baseline	9.4	5	46.71	Memory-Guided	Trial 2	0.064	10.9947
SS003	29	White	Baseline	9.4	5	46.71	Visually Guided	Trial 3	0.064	11.6237
SS003	29	White	Baseline	9.4	5	46.71	Memory-Guided	Trial 3	0.064	11.5298
SS003	29	White	Baseline	9.4	5	46.71	Visually Guided	Trial 4	0.064	11.509
SS003	29	White	Baseline	9.4	5	46.71	Memory-Guided	Trial 4	0.064	11.8984
SS003	29	White	Restricted	4.733333333	7	26.69	Visually Guided	Trial 1	0.064	6.5848
SS003	29	White	Restricted	4.733333333	7	26.69	Memory-Guided	Trial 1	0.064	6.4292
SS003	29	White	Restricted	4.733333333	7	26.69	Visually Guided	Trial 2	0.064	6.4812
SS003	29	White	Restricted	4.733333333	7	26.69	Memory-Guided	Trial 2	0.064	6.5368
SS003	29	White	Restricted	4.733333333	7	26.69	Visually Guided	Trial 3	0.064	6.1258
SS003	29	White	Restricted	4.733333333	7	26.69	Memory-Guided	Trial 3	0.064	6.5254
SS003	29	White	Restricted	4.733333333	7	26.69	Visually Guided	Trial 4	0.064	6.4639
SS003	29	White	Restricted	4.733333333	7	26.69	Memory-Guided	Trial 4	0.064	6.5028
SS003	29	White	Recovery	9.366666667	5	33.36	Visually Guided	Trial 1	0.064	8.6686
SS003	29	White	Recovery	9.366666667	5	33.36	Memory-Guided	Trial 1	0.064	8.2931
SS003	29	White	Recovery	9.366666667	5	33.36	Visually Guided	Trial 2	0.064	8.2583
SS003	29	White	Recovery	9.366666667	5	33.36	Memory-Guided	Trial 2	0.064	8.248
SS003	29	White	Recovery	9.366666667	5	33.36	Visually Guided	Trial 3	0.064	8.4563
SS003	29	White	Recovery	9.366666667	5	33.36	Memory-Guided	Trial 3	0.064	8.0264
SS003	29	White	Recovery	9.366666667	5	33.36	Visually Guided	Trial 4	0.064	8.2472
SS003	29	White	Recovery	9.366666667	5	33.36	Memory-Guided	Trial 4	0.064	8.4075
SS004	20	White	Baseline	9.391666667	1	66.72	Visually Guided	Trial 1	0.064	16.1162
SS004	20	White	Baseline	9.391666667	1	66.72	Memory-Guided	Trial 1	0.064	16.3289
SS004	20	White	Baseline	9.391666667	1	66.72	Visually Guided	Trial 2	0.064	16.7944
SS004	20	White	Baseline	9.391666667	1	66.72	Memory-Guided	Trial 2	0.064	16.8023
SS004	20	White	Baseline	9.391666667	1	66.72	Visually Guided	Trial 3	0.064	14.39
SS004	20	White	Baseline	9.391666667	1	66.72	Memory-Guided	Trial 3	0.064	17.2552
SS004	20	White	Baseline	9.391666667	1	66.72	Visually Guided	Trial 4	0.064	16.4762
SS004	20	White	Baseline	9.391666667	1	66.72	Memory-Guided	Trial 4	0.064	15.2541
SS004	20	White	Restricted	4.65	3	66.72	Visually Guided	Trial 1	0.064	16.043
SS004	20	White	Restricted	4.65	3	66.72	Memory-Guided	Trial 1	0.064	15.8221
SS004	20	White	Restricted	4.65	3	66.72	Visually Guided	Trial 2	0.064	16.1337
SS004	20	White	Restricted	4.65	3	66.72	Memory-Guided	Trial 2	0.064	16.4482
SS004	20	White	Restricted	4.65	3	66.72	Visually Guided	Trial 3	0.064	14.6238
SS004	20	White	Restricted	4.65	3	66.72	Memory-Guided	Trial 3	0.064	16.7645
SS004	20	White	Restricted	4.65	3	66.72	Visually Guided	Trial 4	0.064	16.5273
SS004	20	White	Restricted	4.65	3	66.72	Memory-Guided	Trial 4	0.064	16.1813
SS004	20	White	Recovery	9.083333333	1	66.72	Visually Guided	Trial 1	0.064	16.2978
SS004	20	White	Recovery	9.083333333	1	66.72	Memory-Guided	Trial 1	0.064	16.2765
SS004	20	White	Recovery	9.083333333	1	66.72	Visually Guided	Trial 2	0.064	15.8512
SS004	20	White	Recovery	9.083333333	1	66.72	Memory-Guided	Trial 2	0.064	16.8549
SS004	20	White	Recovery	9.083333333	1	66.72	Visually Guided	Trial 3	0.064	16.7705
SS004	20	White	Recovery	9.083333333	1	66.72	Memory-Guided	Trial 3	0.064	15.8831
SS004	20	White	Recovery	9.083333333	1	66.72	Visually Guided	Trial 4	0.064	15.9829
SS004	20	White	Recovery	9.083333333	1	66.72	Memory-Guided	Trial 4	0.064	16.4424
SS005	21	Asian	Restricted	4.208333333	5	75.62	Visually Guided	Trial 1	0.064	18.8508
SS005	21	Asian	Restricted	4.208333333	5	75.62	Memory-Guided	Trial 1	0.064	18.4552
SS005	21	Asian	Restricted	4.208333333	5	75.62	Visually Guided	Trial 2	0.064	18.349
SS005	21	Asian	Restricted	4.208333333	5	75.62	Memory-Guided	Trial 2	0.064	20.5444
SS005	21	Asian	Restricted	4.208333333	5	75.62	Visually Guided	Trial 3	0.064	18.8051
SS005	21	Asian	Restricted	4.208333333	5	75.62	Memory-Guided	Trial 3	0.064	19.6423
SS005	21	Asian	Restricted	4.208333333	5	75.62	Visually Guided	Trial 4	0.064	18.4596
SS005	21	Asian	Restricted	4.208333333	5	75.62	Memory-Guided	Trial 4	0.064	17.9496
SS005	21	Asian	Recovery	8.141666667	3	77.84	Visually Guided	Trial 1	0.064	19.26
SS005	21	Asian	Recovery	8.141666667	3	77.84	Memory-Guided	Trial 1	0.064	19.1921
SS005	21	Asian	Recovery	8.141666667	3	77.84	Visually Guided	Trial 2	0.064	19.2837
SS005	21	Asian	Recovery	8.141666667	3	77.84	Memory-Guided	Trial 2	0.064	19.0403
SS005	21	Asian	Recovery	8.141666667	3	77.84	Visually Guided	Trial 3	0.064	19.1686
SS005	21	Asian	Recovery	8.141666667	3	77.84	Memory-Guided	Trial 3	0.064	19.2915
SS005	21	Asian	Recovery	8.141666667	3	77.84	Visually Guided	Trial 4	0.064	19.1436
SS005	21	Asian	Recovery	8.141666667	3	77.84	Memory-Guided	Trial 4	0.064	18.7719
SS006	23	Black	Baseline	8.625	3	73.4	Visually Guided	Trial 1	0.064	17.7703
SS006	23	Black	Baseline	8.625	3	73.4	Memory-Guided	Trial 1	0.064	17.667
SS006	23	Black	Baseline	8.625	3	73.4	Visually Guided	Trial 2	0.064	18.0708
SS006	23	Black	Baseline	8.625	3	73.4	Memory-Guided	Trial 2	0.064	17.746
SS006	23	Black	Baseline	8.625	3	73.4	Visually Guided	Trial 3	0.064	18.5299
SS006	23	Black	Baseline	8.625	3	73.4	Memory-Guided	Trial 3	0.064	17.4211
SS006	23	Black	Baseline	8.625	3	73.4	Visually Guided	Trial 4	0.064	17.1563
SS006	23	Black	Baseline	8.625	3	73.4	Memory-Guided	Trial 4	0.064	18.6992
SS006	23	Black	Restricted	4.5	5	51.154	Visually Guided	Trial 1	0.064	12.4767
SS006	23	Black	Restricted	4.5	5	51.154	Memory-Guided	Trial 1	0.064	12.9692
SS006	23	Black	Restricted	4.5	5	51.154	Visually Guided	Trial 2	0.064	12.9148
SS006	23	Black	Restricted	4.5	5	51.154	Memory-Guided	Trial 2	0.064	12.4806
SS006	23	Black	Restricted	4.5	5	51.154	Visually Guided	Trial 3	0.064	12.2115
SS006	23	Black	Restricted	4.5	5	51.154	Memory-Guided	Trial 3	0.064	12.0721
SS006	23	Black	Restricted	4.5	5	51.154	Visually Guided	Trial 4	0.064	13.2757
SS006	23	Black	Restricted	4.5	5	51.154	Memory-Guided	Trial 4	0.064	12.5794
SS006	23	Black	Recovery	8.883333333	3	71.17	Visually Guided	Trial 1	0.064	17.0804
SS006	23	Black	Recovery	8.883333333	3	71.17	Memory-Guided	Trial 1	0.064	17.5591
SS006	23	Black	Recovery	8.883333333	3	71.17	Visually Guided	Trial 2	0.064	17.4714
SS006	23	Black	Recovery	8.883333333	3	71.17	Memory-Guided	Trial 2	0.064	16.2735
SS006	23	Black	Recovery	8.883333333	3	71.17	Visually Guided	Trial 3	0.064	18.7
SS006	23	Black	Recovery	8.883333333	3	71.17	Memory-Guided	Trial 3	0.064	15.1799
SS006	23	Black	Recovery	8.883333333	3	71.17	Visually Guided	Trial 4	0.064	17.7532
SS006	23	Black	Recovery	8.883333333	3	71.17	Memory-Guided	Trial 4	0.064	16.6465
SS007	19	White	Baseline	9.35	1	40.03	Visually Guided	Trial 1	0.064	9.6845
SS007	19	White	Baseline	9.35	1	40.03	Memory-Guided	Trial 1	0.064	10.1407
SS007	19	White	Baseline	9.35	1	40.03	Visually Guided	Trial 2	0.064	10.0351
SS007	19	White	Baseline	9.35	1	40.03	Memory-Guided	Trial 2	0.064	9.9053
SS007	19	White	Baseline	9.35	1	40.03	Visually Guided	Trial 3	0.064	9.8542
SS007	19	White	Baseline	9.35	1	40.03	Memory-Guided	Trial 3	0.064	9.9094
SS007	19	White	Baseline	9.35	1	40.03	Visually Guided	Trial 4	0.064	10
SS007	19	White	Baseline	9.35	1	40.03	Memory-Guided	Trial 4	0.064	9.7363
SS007	19	White	Restricted	4.866666667	8	26.68	Visually Guided	Trial 1	0.064	6.469
SS007	19	White	Restricted	4.866666667	8	26.68	Memory-Guided	Trial 1	0.064	6.6465
SS007	19	White	Restricted	4.866666667	8	26.68	Visually Guided	Trial 2	0.064	6.5043
SS007	19	White	Restricted	4.866666667	8	26.68	Memory-Guided	Trial 2	0.064	6.6736
SS007	19	White	Restricted	4.866666667	8	26.68	Visually Guided	Trial 3	0.064	6.5267
SS007	19	White	Restricted	4.866666667	8	26.68	Memory-Guided	Trial 3	0.064	6.5361
SS007	19	White	Restricted	4.866666667	8	26.68	Visually Guided	Trial 4	0.064	6.6841
SS007	19	White	Restricted	4.866666667	8	26.68	Memory-Guided	Trial 4	0.064	6.4736
SS007	19	White	Recovery	9.558333333	1	37.81	Visually Guided	Trial 1	0.064	9.8386
SS007	19	White	Recovery	9.558333333	1	37.81	Memory-Guided	Trial 1	0.064	9.2397
SS007	19	White	Recovery	9.558333333	1	37.81	Visually Guided	Trial 2	0.064	9.6032
SS007	19	White	Recovery	9.558333333	1	37.81	Memory-Guided	Trial 2	0.064	9.028
SS007	19	White	Recovery	9.558333333	1	37.81	Visually Guided	Trial 3	0.064	9.4583
SS007	19	White	Recovery	9.558333333	1	37.81	Memory-Guided	Trial 3	0.064	9.4648
SS007	19	White	Recovery	9.558333333	1	37.81	Visually Guided	Trial 4	0.064	9.7206
SS007	19	White	Recovery	9.558333333	1	37.81	Memory-Guided	Trial 4	0.064	9.674
SS008	25	White	Baseline	8.55	7	26.69	Visually Guided	Trial 1	0.064	6.6759
SS008	25	White	Baseline	8.55	7	26.69	Memory-Guided	Trial 1	0.064	6.7578
SS008	25	White	Baseline	8.55	7	26.69	Visually Guided	Trial 2	0.064	6.4355
SS008	25	White	Baseline	8.55	7	26.69	Memory-Guided	Trial 2	0.064	6.4996
SS008	25	White	Baseline	8.55	7	26.69	Visually Guided	Trial 3	0.064	7.2886
SS008	25	White	Baseline	8.55	7	26.69	Memory-Guided	Trial 3	0.064	6.6405
SS008	25	White	Baseline	8.55	7	26.69	Visually Guided	Trial 4	0.064	6.628
SS008	25	White	Baseline	8.55	7	26.69	Memory-Guided	Trial 4	0.064	6.8174
SS008	25	White	Restricted	4.775	9	22.24	Visually Guided	Trial 1	0.064	5.5312
SS008	25	White	Restricted	4.775	9	22.24	Memory-Guided	Trial 1	0.064	5.6593
SS008	25	White	Restricted	4.775	9	22.24	Visually Guided	Trial 2	0.064	5.435
SS008	25	White	Restricted	4.775	9	22.24	Memory-Guided	Trial 2	0.064	5.3076
SS008	25	White	Restricted	4.775	9	22.24	Visually Guided	Trial 3	0.064	5.4532
SS008	25	White	Restricted	4.775	9	22.24	Memory-Guided	Trial 3	0.064	5.504
SS008	25	White	Restricted	4.775	9	22.24	Visually Guided	Trial 4	0.064	5.4635
SS008	25	White	Restricted	4.775	9	22.24	Memory-Guided	Trial 4	0.064	5.5827
SS008	25	White	Recovery	8.683333333	7	26.69	Visually Guided	Trial 1	0.064	6.6675
SS008	25	White	Recovery	8.683333333	7	26.69	Memory-Guided	Trial 1	0.064	6.5008
SS008	25	White	Recovery	8.683333333	7	26.69	Visually Guided	Trial 2	0.064	6.7892
SS008	25	White	Recovery	8.683333333	7	26.69	Memory-Guided	Trial 2	0.064	6.6486
SS008	25	White	Recovery	8.683333333	7	26.69	Visually Guided	Trial 3	0.064	6.6091
SS008	25	White	Recovery	8.683333333	7	26.69	Memory-Guided	Trial 3	0.064	6.6498
SS008	25	White	Recovery	8.683333333	7	26.69	Visually Guided	Trial 4	0.064	6.2934
SS008	25	White	Recovery	8.683333333	7	26.69	Memory-Guided	Trial 4	0.064	6.5336
SS009	26	White	Baseline	8.416666667	4	57.83	Visually Guided	Trial 1	0.064	14.7398
SS009	26	White	Baseline	8.416666667	4	57.83	Memory-Guided	Trial 1	0.064	14.219
SS009	26	White	Baseline	8.416666667	4	57.83	Visually Guided	Trial 2	0.064	14.5761
SS009	26	White	Baseline	8.416666667	4	57.83	Memory-Guided	Trial 2	0.064	14.0524
SS009	26	White	Baseline	8.416666667	4	57.83	Visually Guided	Trial 3	0.064	14.3909
SS009	26	White	Baseline	8.416666667	4	57.83	Memory-Guided	Trial 3	0.064	14.2354
SS009	26	White	Baseline	8.416666667	4	57.83	Visually Guided	Trial 4	0.064	13.6964
SS009	26	White	Baseline	8.416666667	4	57.83	Memory-Guided	Trial 4	0.064	14.5356
SS009	26	White	Restricted	4.7	5	46.71	Visually Guided	Trial 1	0.064	11.7548
SS009	26	White	Restricted	4.7	5	46.71	Memory-Guided	Trial 1	0.064	11.3265
SS009	26	White	Restricted	4.7	5	46.71	Visually Guided	Trial 2	0.064	11.779
SS009	26	White	Restricted	4.7	5	46.71	Memory-Guided	Trial 2	0.064	11.8816
SS009	26	White	Restricted	4.7	5	46.71	Visually Guided	Trial 3	0.064	11.7981
SS009	26	White	Restricted	4.7	5	46.71	Memory-Guided	Trial 3	0.064	11.5967
SS009	26	White	Restricted	4.7	5	46.71	Visually Guided	Trial 4	0.064	11.893
SS009	26	White	Restricted	4.7	5	46.71	Memory-Guided	Trial 4	0.064	11.1035
SS009	26	White	Recovery	9.133333333	5	37.8	Visually Guided	Trial 1	0.064	9.2851
SS009	26	White	Recovery	9.133333333	5	37.8	Memory-Guided	Trial 1	0.064	9.5719
SS009	26	White	Recovery	9.133333333	5	37.8	Visually Guided	Trial 2	0.064	9.6066
SS009	26	White	Recovery	9.133333333	5	37.8	Memory-Guided	Trial 2	0.064	9.3959
SS009	26	White	Recovery	9.133333333	5	37.8	Visually Guided	Trial 3	0.064	9.3565
SS009	26	White	Recovery	9.133333333	5	37.8	Memory-Guided	Trial 3	0.064	9.2125
SS009	26	White	Recovery	9.133333333	5	37.8	Visually Guided	Trial 4	0.064	9.554
SS009	26	White	Recovery	9.133333333	5	37.8	Memory-Guided	Trial 4	0.064	9.5613
SS010	21	Black	Baseline	7.991666667	3	46.71	Visually Guided	Trial 1	0.064	11.2066
SS010	21	Black	Baseline	7.991666667	3	46.71	Memory-Guided	Trial 1	0.064	11.6139
SS010	21	Black	Baseline	7.991666667	3	46.71	Visually Guided	Trial 2	0.064	11.7712
SS010	21	Black	Baseline	7.991666667	3	46.71	Memory-Guided	Trial 2	0.064	11.7432
SS010	21	Black	Baseline	7.991666667	3	46.71	Visually Guided	Trial 3	0.064	11.7175
SS010	21	Black	Baseline	7.991666667	3	46.71	Memory-Guided	Trial 3	0.064	11.9193
SS010	21	Black	Baseline	7.991666667	3	46.71	Visually Guided	Trial 4	0.064	11.5946
SS010	21	Black	Baseline	7.991666667	3	46.71	Memory-Guided	Trial 4	0.064	12.1811
SS010	21	Black	Restricted	4.583333333	4	68.95	Visually Guided	Trial 1	0.064	17.391
SS010	21	Black	Restricted	4.583333333	4	68.95	Memory-Guided	Trial 1	0.064	16.8113
SS010	21	Black	Restricted	4.583333333	4	68.95	Visually Guided	Trial 2	0.064	16.9151
SS010	21	Black	Restricted	4.583333333	4	68.95	Memory-Guided	Trial 2	0.064	17.3874
SS010	21	Black	Restricted	4.583333333	4	68.95	Visually Guided	Trial 3	0.064	17.5301
SS010	21	Black	Restricted	4.583333333	4	68.95	Memory-Guided	Trial 3	0.064	16.1975
SS010	21	Black	Restricted	4.583333333	4	68.95	Visually Guided	Trial 4	0.064	16.3101
SS010	21	Black	Restricted	4.583333333	4	68.95	Memory-Guided	Trial 4	0.064	17.1094
SS010	21	Black	Recovery	7.333333333	3	60.05	Visually Guided	Trial 1	0.064	14.8016
SS010	21	Black	Recovery	7.333333333	3	60.05	Memory-Guided	Trial 1	0.064	15.3253
SS010	21	Black	Recovery	7.333333333	3	60.05	Visually Guided	Trial 2	0.064	15.1274
SS010	21	Black	Recovery	7.333333333	3	60.05	Memory-Guided	Trial 2	0.064	15.1522
SS010	21	Black	Recovery	7.333333333	3	60.05	Visually Guided	Trial 3	0.064	14.9045
SS010	21	Black	Recovery	7.333333333	3	60.05	Memory-Guided	Trial 3	0.064	15.1478
SS010	21	Black	Recovery	7.333333333	3	60.05	Visually Guided	Trial 4	0.064	14.9495
SS010	21	Black	Recovery	7.333333333	3	60.05	Memory-Guided	Trial 4	0.064	15.1913
SS011	22	White	Baseline	7.841666667	6	66.72	Visually Guided	Trial 1	0.064	16.7288
SS011	22	White	Baseline	7.841666667	6	66.72	Memory-Guided	Trial 1	0.064	16.603
SS011	22	White	Baseline	7.841666667	6	66.72	Visually Guided	Trial 2	0.064	16.7224
SS011	22	White	Baseline	7.841666667	6	66.72	Memory-Guided	Trial 2	0.064	16.8415
SS011	22	White	Baseline	7.841666667	6	66.72	Visually Guided	Trial 3	0.064	15.7439
SS011	22	White	Baseline	7.841666667	6	66.72	Memory-Guided	Trial 3	0.064	16.9001
SS011	22	White	Baseline	7.841666667	6	66.72	Visually Guided	Trial 4	0.064	16.4755
SS011	22	White	Baseline	7.841666667	6	66.72	Memory-Guided	Trial 4	0.064	17.061
SS011	22	White	Restricted	4.141666667	6	57.83	Visually Guided	Trial 1	0.064	14.5863
SS011	22	White	Restricted	4.141666667	6	57.83	Memory-Guided	Trial 1	0.064	13.7423
SS011	22	White	Restricted	4.141666667	6	57.83	Visually Guided	Trial 2	0.064	14.4266
SS011	22	White	Restricted	4.141666667	6	57.83	Memory-Guided	Trial 2	0.064	14.3292
SS011	22	White	Restricted	4.141666667	6	57.83	Visually Guided	Trial 3	0.064	14.8949
SS011	22	White	Restricted	4.141666667	6	57.83	Memory-Guided	Trial 3	0.064	14.6295
SS011	22	White	Restricted	4.141666667	6	57.83	Visually Guided	Trial 4	0.064	14.6466
SS011	22	White	Restricted	4.141666667	6	57.83	Memory-Guided	Trial 4	0.064	14.518
SS011	22	White	Recovery	8.608333333	3	60.05	Visually Guided	Trial 1	0.064	14.4425
SS011	22	White	Recovery	8.608333333	3	60.05	Memory-Guided	Trial 1	0.064	15.2547
SS011	22	White	Recovery	8.608333333	3	60.05	Visually Guided	Trial 2	0.064	15.0036
SS011	22	White	Recovery	8.608333333	3	60.05	Memory-Guided	Trial 2	0.064	14.8823
SS011	22	White	Recovery	8.608333333	3	60.05	Visually Guided	Trial 3	0.064	15.1506
SS011	22	White	Recovery	8.608333333	3	60.05	Memory-Guided	Trial 3	0.064	14.7223
SS011	22	White	Recovery	8.608333333	3	60.05	Visually Guided	Trial 4	0.064	15.2559
SS011	22	White	Recovery	8.608333333	3	60.05	Memory-Guided	Trial 4	0.064	15.5425
SS012	25	Asian	Baseline	7.866666667	4	53.38	Visually Guided	Trial 1	0.064	13.5428
SS012	25	Asian	Baseline	7.866666667	4	53.38	Memory-Guided	Trial 1	0.064	13.1773
SS012	25	Asian	Baseline	7.866666667	4	53.38	Visually Guided	Trial 2	0.064	12.598
SS012	25	Asian	Baseline	7.866666667	4	53.38	Memory-Guided	Trial 2	0.064	13.5618
SS012	25	Asian	Baseline	7.866666667	4	53.38	Visually Guided	Trial 3	0.064	13.0013
SS012	25	Asian	Baseline	7.866666667	4	53.38	Memory-Guided	Trial 3	0.064	13.4618
SS012	25	Asian	Baseline	7.866666667	4	53.38	Visually Guided	Trial 4	0.064	13.2215
SS012	25	Asian	Baseline	7.866666667	4	53.38	Memory-Guided	Trial 4	0.064	13.3634
SS012	25	Asian	Restricted	4.35	9	53.38	Visually Guided	Trial 1	0.064	4.9501
SS012	25	Asian	Restricted	4.35	9	53.38	Memory-Guided	Trial 1	0.064	13.7828
SS012	25	Asian	Restricted	4.35	9	53.38	Visually Guided	Trial 2	0.064	15.1139
SS012	25	Asian	Restricted	4.35	9	53.38	Memory-Guided	Trial 2	0.064	12.5754
SS012	25	Asian	Restricted	4.35	9	53.38	Visually Guided	Trial 3	0.064	12.9827
SS012	25	Asian	Restricted	4.35	9	53.38	Memory-Guided	Trial 3	0.064	12.8149
SS012	25	Asian	Restricted	4.35	9	53.38	Visually Guided	Trial 4	0.064	13.1156
SS012	25	Asian	Restricted	4.35	9	53.38	Memory-Guided	Trial 4	0.064	12.8027
SS012	25	Asian	Recovery	8.308333333	4	64.5	Visually Guided	Trial 1	0.064	15.3736
SS012	25	Asian	Recovery	8.308333333	4	64.5	Memory-Guided	Trial 1	0.064	16.4292
SS012	25	Asian	Recovery	8.308333333	4	64.5	Visually Guided	Trial 2	0.064	16.2863
SS012	25	Asian	Recovery	8.308333333	4	64.5	Memory-Guided	Trial 2	0.064	16.4989
SS012	25	Asian	Recovery	8.308333333	4	64.5	Visually Guided	Trial 3	0.064	15.8731
SS012	25	Asian	Recovery	8.308333333	4	64.5	Memory-Guided	Trial 3	0.064	16.4855
SS012	25	Asian	Recovery	8.308333333	4	64.5	Visually Guided	Trial 4	0.064	16.675
SS012	25	Asian	Recovery	8.308333333	4	64.5	Memory-Guided	Trial 4	0.064	16.2495
SS013	20	White	Baseline	9.483333333	2	42.26	Visually Guided	Trial 1	0.064	10.6558
SS013	20	White	Baseline	9.483333333	2	42.26	Memory-Guided	Trial 1	0.064	10.1998
SS013	20	White	Baseline	9.483333333	2	42.26	Visually Guided	Trial 2	0.064	10.5214
SS013	20	White	Baseline	9.483333333	2	42.26	Memory-Guided	Trial 2	0.064	10.2583
SS013	20	White	Baseline	9.483333333	2	42.26	Visually Guided	Trial 3	0.064	10.8949
SS013	20	White	Baseline	9.483333333	2	42.26	Memory-Guided	Trial 3	0.064	10.3515
SS013	20	White	Baseline	9.483333333	2	42.26	Visually Guided	Trial 4	0.064	10.4313
SS013	20	White	Baseline	9.483333333	2	42.26	Memory-Guided	Trial 4	0.064	10.4495
SS013	20	White	Restricted	4.8	4	48.93	Visually Guided	Trial 1	0.064	13.7655
SS013	20	White	Restricted	4.8	4	48.93	Memory-Guided	Trial 1	0.064	12.5263
SS013	20	White	Restricted	4.8	4	48.93	Visually Guided	Trial 2	0.064	12.817
SS013	20	White	Restricted	4.8	4	48.93	Memory-Guided	Trial 2	0.064	11.8921
SS013	20	White	Restricted	4.8	4	48.93	Visually Guided	Trial 3	0.064	12.4153
SS013	20	White	Restricted	4.8	4	48.93	Memory-Guided	Trial 3	0.064	12.5389
SS013	20	White	Restricted	4.8	4	48.93	Visually Guided	Trial 4	0.064	12.4195
SS013	20	White	Restricted	4.8	4	48.93	Memory-Guided	Trial 4	0.064	11.9988
SS013	20	White	Recovery	9.475	4	48.93	Visually Guided	Trial 1	0.064	12.0255
SS013	20	White	Recovery	9.475	4	48.93	Memory-Guided	Trial 1	0.064	11.7803
SS013	20	White	Recovery	9.475	4	48.93	Visually Guided	Trial 2	0.064	12.3822
SS013	20	White	Recovery	9.475	4	48.93	Memory-Guided	Trial 2	0.064	11.8512
SS013	20	White	Recovery	9.475	4	48.93	Visually Guided	Trial 3	0.064	12.0209
SS013	20	White	Recovery	9.475	4	48.93	Memory-Guided	Trial 3	0.064	11.9272
SS013	20	White	Recovery	9.475	4	48.93	Visually Guided	Trial 4	0.064	11.5711
SS013	20	White	Recovery	9.475	4	48.93	Memory-Guided	Trial 4	0.064	10.3427
SS014	23	Black	Baseline	7.866666667	1	93.41	Visually Guided	Trial 1	0.064	22.5083
SS014	23	Black	Baseline	7.866666667	1	93.41	Memory-Guided	Trial 1	0.064	23.6473
SS014	23	Black	Baseline	7.866666667	1	93.41	Visually Guided	Trial 2	0.064	23.4259
SS014	23	Black	Baseline	7.866666667	1	93.41	Memory-Guided	Trial 2	0.064	23.0594
SS014	23	Black	Baseline	7.866666667	1	93.41	Visually Guided	Trial 3	0.064	22.1818
SS014	23	Black	Baseline	7.866666667	1	93.41	Memory-Guided	Trial 3	0.064	23.3939
SS014	23	Black	Baseline	7.866666667	1	93.41	Visually Guided	Trial 4	0.064	23.3133
SS014	23	Black	Baseline	7.866666667	1	93.41	Memory-Guided	Trial 4	0.064	23.2086
SS014	23	Black	Restricted	4.325	5	82.29	Visually Guided	Trial 1	0.064	20.6864
SS014	23	Black	Restricted	4.325	5	82.29	Memory-Guided	Trial 1	0.064	20.5967
SS014	23	Black	Restricted	4.325	5	82.29	Visually Guided	Trial 2	0.064	20.6634
SS014	23	Black	Restricted	4.325	5	82.29	Memory-Guided	Trial 2	0.064	20.0572
SS014	23	Black	Restricted	4.325	5	82.29	Visually Guided	Trial 3	0.064	20.0645
SS014	23	Black	Restricted	4.325	5	82.29	Memory-Guided	Trial 3	0.064	20.4666
SS014	23	Black	Restricted	4.325	5	82.29	Visually Guided	Trial 4	0.064	19.9316
SS014	23	Black	Restricted	4.325	5	82.29	Memory-Guided	Trial 4	0.064	20.4912
SS014	23	Black	Recovery	8.116666667	3	104.53	Visually Guided	Trial 1	0.064	26.0528
SS014	23	Black	Recovery	8.116666667	3	104.53	Memory-Guided	Trial 1	0.064	24.6459
SS014	23	Black	Recovery	8.116666667	3	104.53	Visually Guided	Trial 2	0.064	26.516
SS014	23	Black	Recovery	8.116666667	3	104.53	Memory-Guided	Trial 2	0.064	26.5232
SS014	23	Black	Recovery	8.116666667	3	104.53	Visually Guided	Trial 3	0.064	27.5021
SS014	23	Black	Recovery	8.116666667	3	104.53	Memory-Guided	Trial 3	0.064	26.998
SS014	23	Black	Recovery	8.116666667	3	104.53	Visually Guided	Trial 4	0.064	26.0885
SS014	23	Black	Recovery	8.116666667	3	104.53	Memory-Guided	Trial 4	0.064	26.2344
SS001	21	White	Baseline	9.35	4	20.02	Visually Guided	Trial 1	0.08	5.2407
SS001	21	White	Baseline	9.35	4	20.02	Memory-Guided	Trial 1	0.08	4.9212
SS001	21	White	Baseline	9.35	4	20.02	Visually Guided	Trial 2	0.08	5.0152
SS001	21	White	Baseline	9.35	4	20.02	Memory-Guided	Trial 2	0.08	4.6277
SS001	21	White	Baseline	9.35	4	20.02	Visually Guided	Trial 3	0.08	5.224
SS001	21	White	Baseline	9.35	4	20.02	Memory-Guided	Trial 3	0.08	5.1032
SS001	21	White	Baseline	9.35	4	20.02	Visually Guided	Trial 4	0.08	5.1442
SS001	21	White	Baseline	9.35	4	20.02	Memory-Guided	Trial 4	0.08	5.0098
SS001	21	White	Recovery	9.441666667	5	26.68	Visually Guided	Trial 1	0.08	6.7263
SS001	21	White	Recovery	9.441666667	5	26.68	Memory-Guided	Trial 1	0.08	6.525
SS001	21	White	Recovery	9.441666667	5	26.68	Visually Guided	Trial 2	0.08	6.755
SS001	21	White	Recovery	9.441666667	5	26.68	Memory-Guided	Trial 2	0.08	6.6092
SS001	21	White	Recovery	9.441666667	5	26.68	Visually Guided	Trial 3	0.08	6.6741
SS001	21	White	Recovery	9.441666667	5	26.68	Memory-Guided	Trial 3	0.08	6.6964
SS001	21	White	Recovery	9.441666667	5	26.68	Visually Guided	Trial 4	0.08	7.1384
SS001	21	White	Recovery	9.441666667	5	26.68	Memory-Guided	Trial 4	0.08	6.4479
SS002	20	Asian	Baseline	9.466666667	8	48.9	Visually Guided	Trial 1	0.08	11.816
SS002	20	Asian	Baseline	9.466666667	8	48.9	Memory-Guided	Trial 1	0.08	12.1068
SS002	20	Asian	Baseline	9.466666667	8	48.9	Visually Guided	Trial 2	0.08	12.1178
SS002	20	Asian	Baseline	9.466666667	8	48.9	Memory-Guided	Trial 2	0.08	12.3543
SS002	20	Asian	Baseline	9.466666667	8	48.9	Visually Guided	Trial 3	0.08	12.1615
SS002	20	Asian	Baseline	9.466666667	8	48.9	Memory-Guided	Trial 3	0.08	12.5401
SS002	20	Asian	Baseline	9.466666667	8	48.9	Visually Guided	Trial 4	0.08	12.266
SS002	20	Asian	Baseline	9.466666667	8	48.9	Memory-Guided	Trial 4	0.08	12.6318
SS002	20	Asian	Restricted	4.658333333	9	44.48	Visually Guided	Trial 1	0.08	11.0939
SS002	20	Asian	Restricted	4.658333333	9	44.48	Memory-Guided	Trial 1	0.08	10.7
SS002	20	Asian	Restricted	4.658333333	9	44.48	Visually Guided	Trial 2	0.08	11.069
SS002	20	Asian	Restricted	4.658333333	9	44.48	Memory-Guided	Trial 2	0.08	10.9701
SS002	20	Asian	Restricted	4.658333333	9	44.48	Visually Guided	Trial 3	0.08	10.8055
SS002	20	Asian	Restricted	4.658333333	9	44.48	Memory-Guided	Trial 3	0.08	11.097
SS002	20	Asian	Restricted	4.658333333	9	44.48	Visually Guided	Trial 4	0.08	10.8121
SS002	20	Asian	Restricted	4.658333333	9	44.48	Memory-Guided	Trial 4	0.08	11.2393
SS002	20	Asian	Recovery	9.458333333	7	73.4	Visually Guided	Trial 1	0.08	17.5975
SS002	20	Asian	Recovery	9.458333333	7	73.4	Memory-Guided	Trial 1	0.08	19.02
SS002	20	Asian	Recovery	9.458333333	7	73.4	Visually Guided	Trial 2	0.08	17.9204
SS002	20	Asian	Recovery	9.458333333	7	73.4	Memory-Guided	Trial 2	0.08	18.0764
SS002	20	Asian	Recovery	9.458333333	7	73.4	Visually Guided	Trial 3	0.08	17.96
SS002	20	Asian	Recovery	9.458333333	7	73.4	Memory-Guided	Trial 3	0.08	18.2689
SS002	20	Asian	Recovery	9.458333333	7	73.4	Visually Guided	Trial 4	0.08	18.6544
SS002	20	Asian	Recovery	9.458333333	7	73.4	Memory-Guided	Trial 4	0.08	18.1868
SS003	29	White	Baseline	9.4	5	46.71	Visually Guided	Trial 1	0.08	11.3586
SS003	29	White	Baseline	9.4	5	46.71	Memory-Guided	Trial 1	0.08	11.7157
SS003	29	White	Baseline	9.4	5	46.71	Visually Guided	Trial 2	0.08	11.8716
SS003	29	White	Baseline	9.4	5	46.71	Memory-Guided	Trial 2	0.08	11.0088
SS003	29	White	Baseline	9.4	5	46.71	Visually Guided	Trial 3	0.08	11.6821
SS003	29	White	Baseline	9.4	5	46.71	Memory-Guided	Trial 3	0.08	11.5545
SS003	29	White	Baseline	9.4	5	46.71	Visually Guided	Trial 4	0.08	11.3963
SS003	29	White	Baseline	9.4	5	46.71	Memory-Guided	Trial 4	0.08	11.9027
SS003	29	White	Restricted	4.733333333	7	26.69	Visually Guided	Trial 1	0.08	6.5492
SS003	29	White	Restricted	4.733333333	7	26.69	Memory-Guided	Trial 1	0.08	6.3873
SS003	29	White	Restricted	4.733333333	7	26.69	Visually Guided	Trial 2	0.08	6.5321
SS003	29	White	Restricted	4.733333333	7	26.69	Memory-Guided	Trial 2	0.08	6.5437
SS003	29	White	Restricted	4.733333333	7	26.69	Visually Guided	Trial 3	0.08	6.1231
SS003	29	White	Restricted	4.733333333	7	26.69	Memory-Guided	Trial 3	0.08	6.5598
SS003	29	White	Restricted	4.733333333	7	26.69	Visually Guided	Trial 4	0.08	6.4948
SS003	29	White	Restricted	4.733333333	7	26.69	Memory-Guided	Trial 4	0.08	6.5198
SS003	29	White	Recovery	9.366666667	5	33.36	Visually Guided	Trial 1	0.08	8.6611
SS003	29	White	Recovery	9.366666667	5	33.36	Memory-Guided	Trial 1	0.08	8.2435
SS003	29	White	Recovery	9.366666667	5	33.36	Visually Guided	Trial 2	0.08	8.2096
SS003	29	White	Recovery	9.366666667	5	33.36	Memory-Guided	Trial 2	0.08	8.2364
SS003	29	White	Recovery	9.366666667	5	33.36	Visually Guided	Trial 3	0.08	8.4962
SS003	29	White	Recovery	9.366666667	5	33.36	Memory-Guided	Trial 3	0.08	8.0478
SS003	29	White	Recovery	9.366666667	5	33.36	Visually Guided	Trial 4	0.08	8.2309
SS003	29	White	Recovery	9.366666667	5	33.36	Memory-Guided	Trial 4	0.08	8.3917
SS004	20	White	Baseline	9.391666667	1	66.72	Visually Guided	Trial 1	0.08	16.0927
SS004	20	White	Baseline	9.391666667	1	66.72	Memory-Guided	Trial 1	0.08	16.2723
SS004	20	White	Baseline	9.391666667	1	66.72	Visually Guided	Trial 2	0.08	16.7959
SS004	20	White	Baseline	9.391666667	1	66.72	Memory-Guided	Trial 2	0.08	16.5231
SS004	20	White	Baseline	9.391666667	1	66.72	Visually Guided	Trial 3	0.08	14.4779
SS004	20	White	Baseline	9.391666667	1	66.72	Memory-Guided	Trial 3	0.08	17.2981
SS004	20	White	Baseline	9.391666667	1	66.72	Visually Guided	Trial 4	0.08	16.548
SS004	20	White	Baseline	9.391666667	1	66.72	Memory-Guided	Trial 4	0.08	15.4443
SS004	20	White	Restricted	4.65	3	66.72	Visually Guided	Trial 1	0.08	15.9775
SS004	20	White	Restricted	4.65	3	66.72	Memory-Guided	Trial 1	0.08	15.7209
SS004	20	White	Restricted	4.65	3	66.72	Visually Guided	Trial 2	0.08	16.2114
SS004	20	White	Restricted	4.65	3	66.72	Memory-Guided	Trial 2	0.08	16.4353
SS004	20	White	Restricted	4.65	3	66.72	Visually Guided	Trial 3	0.08	14.599
SS004	20	White	Restricted	4.65	3	66.72	Memory-Guided	Trial 3	0.08	16.8291
SS004	20	White	Restricted	4.65	3	66.72	Visually Guided	Trial 4	0.08	16.4222
SS004	20	White	Restricted	4.65	3	66.72	Memory-Guided	Trial 4	0.08	16.1903
SS004	20	White	Recovery	9.083333333	1	66.72	Visually Guided	Trial 1	0.08	16.3103
SS004	20	White	Recovery	9.083333333	1	66.72	Memory-Guided	Trial 1	0.08	16.2777
SS004	20	White	Recovery	9.083333333	1	66.72	Visually Guided	Trial 2	0.08	15.5127
SS004	20	White	Recovery	9.083333333	1	66.72	Memory-Guided	Trial 2	0.08	16.7916
SS004	20	White	Recovery	9.083333333	1	66.72	Visually Guided	Trial 3	0.08	16.6322
SS004	20	White	Recovery	9.083333333	1	66.72	Memory-Guided	Trial 3	0.08	15.9552
SS004	20	White	Recovery	9.083333333	1	66.72	Visually Guided	Trial 4	0.08	16.0747
SS004	20	White	Recovery	9.083333333	1	66.72	Memory-Guided	Trial 4	0.08	16.5963
SS005	21	Asian	Restricted	4.208333333	5	75.62	Visually Guided	Trial 1	0.08	18.9083
SS005	21	Asian	Restricted	4.208333333	5	75.62	Memory-Guided	Trial 1	0.08	18.4499
SS005	21	Asian	Restricted	4.208333333	5	75.62	Visually Guided	Trial 2	0.08	18.3064
SS005	21	Asian	Restricted	4.208333333	5	75.62	Memory-Guided	Trial 2	0.08	20.4614
SS005	21	Asian	Restricted	4.208333333	5	75.62	Visually Guided	Trial 3	0.08	18.7816
SS005	21	Asian	Restricted	4.208333333	5	75.62	Memory-Guided	Trial 3	0.08	19.7127
SS005	21	Asian	Restricted	4.208333333	5	75.62	Visually Guided	Trial 4	0.08	18.4885
SS005	21	Asian	Restricted	4.208333333	5	75.62	Memory-Guided	Trial 4	0.08	17.8889
SS005	21	Asian	Recovery	8.141666667	3	77.84	Visually Guided	Trial 1	0.08	19.5046
SS005	21	Asian	Recovery	8.141666667	3	77.84	Memory-Guided	Trial 1	0.08	19.2231
SS005	21	Asian	Recovery	8.141666667	3	77.84	Visually Guided	Trial 2	0.08	19.3222
SS005	21	Asian	Recovery	8.141666667	3	77.84	Memory-Guided	Trial 2	0.08	19.0697
SS005	21	Asian	Recovery	8.141666667	3	77.84	Visually Guided	Trial 3	0.08	19.1358
SS005	21	Asian	Recovery	8.141666667	3	77.84	Memory-Guided	Trial 3	0.08	19.2943
SS005	21	Asian	Recovery	8.141666667	3	77.84	Visually Guided	Trial 4	0.08	19.1639
SS005	21	Asian	Recovery	8.141666667	3	77.84	Memory-Guided	Trial 4	0.08	18.8479
SS006	23	Black	Baseline	8.625	3	73.4	Visually Guided	Trial 1	0.08	17.7347
SS006	23	Black	Baseline	8.625	3	73.4	Memory-Guided	Trial 1	0.08	17.6949
SS006	23	Black	Baseline	8.625	3	73.4	Visually Guided	Trial 2	0.08	18.1089
SS006	23	Black	Baseline	8.625	3	73.4	Memory-Guided	Trial 2	0.08	17.7612
SS006	23	Black	Baseline	8.625	3	73.4	Visually Guided	Trial 3	0.08	18.5435
SS006	23	Black	Baseline	8.625	3	73.4	Memory-Guided	Trial 3	0.08	17.3975
SS006	23	Black	Baseline	8.625	3	73.4	Visually Guided	Trial 4	0.08	17.2215
SS006	23	Black	Baseline	8.625	3	73.4	Memory-Guided	Trial 4	0.08	18.5165
SS006	23	Black	Restricted	4.5	5	51.154	Visually Guided	Trial 1	0.08	12.3632
SS006	23	Black	Restricted	4.5	5	51.154	Memory-Guided	Trial 1	0.08	13.0506
SS006	23	Black	Restricted	4.5	5	51.154	Visually Guided	Trial 2	0.08	12.958
SS006	23	Black	Restricted	4.5	5	51.154	Memory-Guided	Trial 2	0.08	12.6208
SS006	23	Black	Restricted	4.5	5	51.154	Visually Guided	Trial 3	0.08	12.4364
SS006	23	Black	Restricted	4.5	5	51.154	Memory-Guided	Trial 3	0.08	11.9381
SS006	23	Black	Restricted	4.5	5	51.154	Visually Guided	Trial 4	0.08	13.285
SS006	23	Black	Restricted	4.5	5	51.154	Memory-Guided	Trial 4	0.08	12.5622
SS006	23	Black	Recovery	8.883333333	3	71.17	Visually Guided	Trial 1	0.08	17.068
SS006	23	Black	Recovery	8.883333333	3	71.17	Memory-Guided	Trial 1	0.08	17.6279
SS006	23	Black	Recovery	8.883333333	3	71.17	Visually Guided	Trial 2	0.08	17.4798
SS006	23	Black	Recovery	8.883333333	3	71.17	Memory-Guided	Trial 2	0.08	16.1623
SS006	23	Black	Recovery	8.883333333	3	71.17	Visually Guided	Trial 3	0.08	18.6704
SS006	23	Black	Recovery	8.883333333	3	71.17	Memory-Guided	Trial 3	0.08	15.22
SS006	23	Black	Recovery	8.883333333	3	71.17	Visually Guided	Trial 4	0.08	17.6897
SS006	23	Black	Recovery	8.883333333	3	71.17	Memory-Guided	Trial 4	0.08	16.683
SS007	19	White	Baseline	9.35	1	40.03	Visually Guided	Trial 1	0.08	9.6748
SS007	19	White	Baseline	9.35	1	40.03	Memory-Guided	Trial 1	0.08	10.1789
SS007	19	White	Baseline	9.35	1	40.03	Visually Guided	Trial 2	0.08	10.0321
SS007	19	White	Baseline	9.35	1	40.03	Memory-Guided	Trial 2	0.08	9.8782
SS007	19	White	Baseline	9.35	1	40.03	Visually Guided	Trial 3	0.08	9.8625
SS007	19	White	Baseline	9.35	1	40.03	Memory-Guided	Trial 3	0.08	9.9182
SS007	19	White	Baseline	9.35	1	40.03	Visually Guided	Trial 4	0.08	9.9687
SS007	19	White	Baseline	9.35	1	40.03	Memory-Guided	Trial 4	0.08	9.7086
SS007	19	White	Restricted	4.866666667	8	26.68	Visually Guided	Trial 1	0.08	6.4582
SS007	19	White	Restricted	4.866666667	8	26.68	Memory-Guided	Trial 1	0.08	6.6208
SS007	19	White	Restricted	4.866666667	8	26.68	Visually Guided	Trial 2	0.08	6.4937
SS007	19	White	Restricted	4.866666667	8	26.68	Memory-Guided	Trial 2	0.08	6.6745
SS007	19	White	Restricted	4.866666667	8	26.68	Visually Guided	Trial 3	0.08	6.5616
SS007	19	White	Restricted	4.866666667	8	26.68	Memory-Guided	Trial 3	0.08	6.5456
SS007	19	White	Restricted	4.866666667	8	26.68	Visually Guided	Trial 4	0.08	6.6725
SS007	19	White	Restricted	4.866666667	8	26.68	Memory-Guided	Trial 4	0.08	6.4761
SS007	19	White	Recovery	9.558333333	1	37.81	Visually Guided	Trial 1	0.08	9.8058
SS007	19	White	Recovery	9.558333333	1	37.81	Memory-Guided	Trial 1	0.08	9.2299
SS007	19	White	Recovery	9.558333333	1	37.81	Visually Guided	Trial 2	0.08	9.6586
SS007	19	White	Recovery	9.558333333	1	37.81	Memory-Guided	Trial 2	0.08	8.9921
SS007	19	White	Recovery	9.558333333	1	37.81	Visually Guided	Trial 3	0.08	9.5183
SS007	19	White	Recovery	9.558333333	1	37.81	Memory-Guided	Trial 3	0.08	9.461
SS007	19	White	Recovery	9.558333333	1	37.81	Visually Guided	Trial 4	0.08	9.7631
SS007	19	White	Recovery	9.558333333	1	37.81	Memory-Guided	Trial 4	0.08	9.6506
SS008	25	White	Baseline	8.55	7	26.69	Visually Guided	Trial 1	0.08	6.695
SS008	25	White	Baseline	8.55	7	26.69	Memory-Guided	Trial 1	0.08	6.7219
SS008	25	White	Baseline	8.55	7	26.69	Visually Guided	Trial 2	0.08	6.4582
SS008	25	White	Baseline	8.55	7	26.69	Memory-Guided	Trial 2	0.08	6.4437
SS008	25	White	Baseline	8.55	7	26.69	Visually Guided	Trial 3	0.08	7.2604
SS008	25	White	Baseline	8.55	7	26.69	Memory-Guided	Trial 3	0.08	6.6261
SS008	25	White	Baseline	8.55	7	26.69	Visually Guided	Trial 4	0.08	6.6375
SS008	25	White	Baseline	8.55	7	26.69	Memory-Guided	Trial 4	0.08	6.7943
SS008	25	White	Restricted	4.775	9	22.24	Visually Guided	Trial 1	0.08	5.5327
SS008	25	White	Restricted	4.775	9	22.24	Memory-Guided	Trial 1	0.08	5.681
SS008	25	White	Restricted	4.775	9	22.24	Visually Guided	Trial 2	0.08	5.4368
SS008	25	White	Restricted	4.775	9	22.24	Memory-Guided	Trial 2	0.08	5.3311
SS008	25	White	Restricted	4.775	9	22.24	Visually Guided	Trial 3	0.08	5.4546
SS008	25	White	Restricted	4.775	9	22.24	Memory-Guided	Trial 3	0.08	5.5304
SS008	25	White	Restricted	4.775	9	22.24	Visually Guided	Trial 4	0.08	5.4791
SS008	25	White	Restricted	4.775	9	22.24	Memory-Guided	Trial 4	0.08	5.6077
SS008	25	White	Recovery	8.683333333	7	26.69	Visually Guided	Trial 1	0.08	6.6518
SS008	25	White	Recovery	8.683333333	7	26.69	Memory-Guided	Trial 1	0.08	6.501
SS008	25	White	Recovery	8.683333333	7	26.69	Visually Guided	Trial 2	0.08	6.8075
SS008	25	White	Recovery	8.683333333	7	26.69	Memory-Guided	Trial 2	0.08	6.6467
SS008	25	White	Recovery	8.683333333	7	26.69	Visually Guided	Trial 3	0.08	6.5899
SS008	25	White	Recovery	8.683333333	7	26.69	Memory-Guided	Trial 3	0.08	6.6923
SS008	25	White	Recovery	8.683333333	7	26.69	Visually Guided	Trial 4	0.08	6.2944
SS008	25	White	Recovery	8.683333333	7	26.69	Memory-Guided	Trial 4	0.08	6.4611
SS009	26	White	Baseline	8.416666667	4	57.83	Visually Guided	Trial 1	0.08	14.725
SS009	26	White	Baseline	8.416666667	4	57.83	Memory-Guided	Trial 1	0.08	14.2992
SS009	26	White	Baseline	8.416666667	4	57.83	Visually Guided	Trial 2	0.08	14.5278
SS009	26	White	Baseline	8.416666667	4	57.83	Memory-Guided	Trial 2	0.08	14
SS009	26	White	Baseline	8.416666667	4	57.83	Visually Guided	Trial 3	0.08	14.442
SS009	26	White	Baseline	8.416666667	4	57.83	Memory-Guided	Trial 3	0.08	14.2362
SS009	26	White	Baseline	8.416666667	4	57.83	Visually Guided	Trial 4	0.08	13.6888
SS009	26	White	Baseline	8.416666667	4	57.83	Memory-Guided	Trial 4	0.08	14.6126
SS009	26	White	Restricted	4.7	5	46.71	Visually Guided	Trial 1	0.08	11.7513
SS009	26	White	Restricted	4.7	5	46.71	Memory-Guided	Trial 1	0.08	11.346
SS009	26	White	Restricted	4.7	5	46.71	Visually Guided	Trial 2	0.08	11.8176
SS009	26	White	Restricted	4.7	5	46.71	Memory-Guided	Trial 2	0.08	11.8215
SS009	26	White	Restricted	4.7	5	46.71	Visually Guided	Trial 3	0.08	11.753
SS009	26	White	Restricted	4.7	5	46.71	Memory-Guided	Trial 3	0.08	11.5978
SS009	26	White	Restricted	4.7	5	46.71	Visually Guided	Trial 4	0.08	11.8754
SS009	26	White	Restricted	4.7	5	46.71	Memory-Guided	Trial 4	0.08	11.1203
SS009	26	White	Recovery	9.133333333	5	37.8	Visually Guided	Trial 1	0.08	9.2724
SS009	26	White	Recovery	9.133333333	5	37.8	Memory-Guided	Trial 1	0.08	9.5705
SS009	26	White	Recovery	9.133333333	5	37.8	Visually Guided	Trial 2	0.08	9.5614
SS009	26	White	Recovery	9.133333333	5	37.8	Memory-Guided	Trial 2	0.08	9.3937
SS009	26	White	Recovery	9.133333333	5	37.8	Visually Guided	Trial 3	0.08	9.3152
SS009	26	White	Recovery	9.133333333	5	37.8	Memory-Guided	Trial 3	0.08	9.2333
SS009	26	White	Recovery	9.133333333	5	37.8	Visually Guided	Trial 4	0.08	9.5248
SS009	26	White	Recovery	9.133333333	5	37.8	Memory-Guided	Trial 4	0.08	9.605
SS010	21	Black	Baseline	7.991666667	3	46.71	Visually Guided	Trial 1	0.08	11.2509
SS010	21	Black	Baseline	7.991666667	3	46.71	Memory-Guided	Trial 1	0.08	11.6392
SS010	21	Black	Baseline	7.991666667	3	46.71	Visually Guided	Trial 2	0.08	11.6897
SS010	21	Black	Baseline	7.991666667	3	46.71	Memory-Guided	Trial 2	0.08	11.6145
SS010	21	Black	Baseline	7.991666667	3	46.71	Visually Guided	Trial 3	0.08	11.6954
SS010	21	Black	Baseline	7.991666667	3	46.71	Memory-Guided	Trial 3	0.08	11.9749
SS010	21	Black	Baseline	7.991666667	3	46.71	Visually Guided	Trial 4	0.08	11.6317
SS010	21	Black	Baseline	7.991666667	3	46.71	Memory-Guided	Trial 4	0.08	12.1787
SS010	21	Black	Restricted	4.583333333	4	68.95	Visually Guided	Trial 1	0.08	17.312
SS010	21	Black	Restricted	4.583333333	4	68.95	Memory-Guided	Trial 1	0.08	16.7424
SS010	21	Black	Restricted	4.583333333	4	68.95	Visually Guided	Trial 2	0.08	16.8967
SS010	21	Black	Restricted	4.583333333	4	68.95	Memory-Guided	Trial 2	0.08	17.4096
SS010	21	Black	Restricted	4.583333333	4	68.95	Visually Guided	Trial 3	0.08	17.5094
SS010	21	Black	Restricted	4.583333333	4	68.95	Memory-Guided	Trial 3	0.08	16.1536
SS010	21	Black	Restricted	4.583333333	4	68.95	Visually Guided	Trial 4	0.08	16.3219
SS010	21	Black	Restricted	4.583333333	4	68.95	Memory-Guided	Trial 4	0.08	17.0179
SS010	21	Black	Recovery	7.333333333	3	60.05	Visually Guided	Trial 1	0.08	14.7995
SS010	21	Black	Recovery	7.333333333	3	60.05	Memory-Guided	Trial 1	0.08	15.3003
SS010	21	Black	Recovery	7.333333333	3	60.05	Visually Guided	Trial 2	0.08	15.1143
SS010	21	Black	Recovery	7.333333333	3	60.05	Memory-Guided	Trial 2	0.08	15.1575
SS010	21	Black	Recovery	7.333333333	3	60.05	Visually Guided	Trial 3	0.08	14.8609
SS010	21	Black	Recovery	7.333333333	3	60.05	Memory-Guided	Trial 3	0.08	15.2125
SS010	21	Black	Recovery	7.333333333	3	60.05	Visually Guided	Trial 4	0.08	15.0051
SS010	21	Black	Recovery	7.333333333	3	60.05	Memory-Guided	Trial 4	0.08	15.1128
SS011	22	White	Baseline	7.841666667	6	66.72	Visually Guided	Trial 1	0.08	16.6016
SS011	22	White	Baseline	7.841666667	6	66.72	Memory-Guided	Trial 1	0.08	16.6101
SS011	22	White	Baseline	7.841666667	6	66.72	Visually Guided	Trial 2	0.08	16.6849
SS011	22	White	Baseline	7.841666667	6	66.72	Memory-Guided	Trial 2	0.08	16.794
SS011	22	White	Baseline	7.841666667	6	66.72	Visually Guided	Trial 3	0.08	15.8933
SS011	22	White	Baseline	7.841666667	6	66.72	Memory-Guided	Trial 3	0.08	16.9229
SS011	22	White	Baseline	7.841666667	6	66.72	Visually Guided	Trial 4	0.08	16.2512
SS011	22	White	Baseline	7.841666667	6	66.72	Memory-Guided	Trial 4	0.08	17.0301
SS011	22	White	Restricted	4.141666667	6	57.83	Visually Guided	Trial 1	0.08	14.6386
SS011	22	White	Restricted	4.141666667	6	57.83	Memory-Guided	Trial 1	0.08	13.6523
SS011	22	White	Restricted	4.141666667	6	57.83	Visually Guided	Trial 2	0.08	14.3721
SS011	22	White	Restricted	4.141666667	6	57.83	Memory-Guided	Trial 2	0.08	14.2717
SS011	22	White	Restricted	4.141666667	6	57.83	Visually Guided	Trial 3	0.08	14.8156
SS011	22	White	Restricted	4.141666667	6	57.83	Memory-Guided	Trial 3	0.08	14.6057
SS011	22	White	Restricted	4.141666667	6	57.83	Visually Guided	Trial 4	0.08	14.6597
SS011	22	White	Restricted	4.141666667	6	57.83	Memory-Guided	Trial 4	0.08	14.5247
SS011	22	White	Recovery	8.608333333	3	60.05	Visually Guided	Trial 1	0.08	14.4437
SS011	22	White	Recovery	8.608333333	3	60.05	Memory-Guided	Trial 1	0.08	15.2988
SS011	22	White	Recovery	8.608333333	3	60.05	Visually Guided	Trial 2	0.08	15.0755
SS011	22	White	Recovery	8.608333333	3	60.05	Memory-Guided	Trial 2	0.08	14.8905
SS011	22	White	Recovery	8.608333333	3	60.05	Visually Guided	Trial 3	0.08	15.1253
SS011	22	White	Recovery	8.608333333	3	60.05	Memory-Guided	Trial 3	0.08	14.7155
SS011	22	White	Recovery	8.608333333	3	60.05	Visually Guided	Trial 4	0.08	15.2622
SS011	22	White	Recovery	8.608333333	3	60.05	Memory-Guided	Trial 4	0.08	15.5353
SS012	25	Asian	Baseline	7.866666667	4	53.38	Visually Guided	Trial 1	0.08	13.5202
SS012	25	Asian	Baseline	7.866666667	4	53.38	Memory-Guided	Trial 1	0.08	13.168
SS012	25	Asian	Baseline	7.866666667	4	53.38	Visually Guided	Trial 2	0.08	12.7364
SS012	25	Asian	Baseline	7.866666667	4	53.38	Memory-Guided	Trial 2	0.08	13.5706
SS012	25	Asian	Baseline	7.866666667	4	53.38	Visually Guided	Trial 3	0.08	13.0443
SS012	25	Asian	Baseline	7.866666667	4	53.38	Memory-Guided	Trial 3	0.08	13.4623
SS012	25	Asian	Baseline	7.866666667	4	53.38	Visually Guided	Trial 4	0.08	13.4381
SS012	25	Asian	Baseline	7.866666667	4	53.38	Memory-Guided	Trial 4	0.08	13.2971
SS012	25	Asian	Restricted	4.35	9	53.38	Visually Guided	Trial 1	0.08	4.9834
SS012	25	Asian	Restricted	4.35	9	53.38	Memory-Guided	Trial 1	0.08	13.7682
SS012	25	Asian	Restricted	4.35	9	53.38	Visually Guided	Trial 2	0.08	15.143
SS012	25	Asian	Restricted	4.35	9	53.38	Memory-Guided	Trial 2	0.08	12.5991
SS012	25	Asian	Restricted	4.35	9	53.38	Visually Guided	Trial 3	0.08	12.9647
SS012	25	Asian	Restricted	4.35	9	53.38	Memory-Guided	Trial 3	0.08	12.8153
SS012	25	Asian	Restricted	4.35	9	53.38	Visually Guided	Trial 4	0.08	13.1287
SS012	25	Asian	Restricted	4.35	9	53.38	Memory-Guided	Trial 4	0.08	12.8209
SS012	25	Asian	Recovery	8.308333333	4	64.5	Visually Guided	Trial 1	0.08	15.234
SS012	25	Asian	Recovery	8.308333333	4	64.5	Memory-Guided	Trial 1	0.08	16.4943
SS012	25	Asian	Recovery	8.308333333	4	64.5	Visually Guided	Trial 2	0.08	16.2687
SS012	25	Asian	Recovery	8.308333333	4	64.5	Memory-Guided	Trial 2	0.08	16.5382
SS012	25	Asian	Recovery	8.308333333	4	64.5	Visually Guided	Trial 3	0.08	15.9375
SS012	25	Asian	Recovery	8.308333333	4	64.5	Memory-Guided	Trial 3	0.08	16.4409
SS012	25	Asian	Recovery	8.308333333	4	64.5	Visually Guided	Trial 4	0.08	16.6691
SS012	25	Asian	Recovery	8.308333333	4	64.5	Memory-Guided	Trial 4	0.08	16.2061
SS013	20	White	Baseline	9.483333333	2	42.26	Visually Guided	Trial 1	0.08	10.7201
SS013	20	White	Baseline	9.483333333	2	42.26	Memory-Guided	Trial 1	0.08	10.2225
SS013	20	White	Baseline	9.483333333	2	42.26	Visually Guided	Trial 2	0.08	10.56
SS013	20	White	Baseline	9.483333333	2	42.26	Memory-Guided	Trial 2	0.08	10.2812
SS013	20	White	Baseline	9.483333333	2	42.26	Visually Guided	Trial 3	0.08	10.8753
SS013	20	White	Baseline	9.483333333	2	42.26	Memory-Guided	Trial 3	0.08	10.3747
SS013	20	White	Baseline	9.483333333	2	42.26	Visually Guided	Trial 4	0.08	10.3674
SS013	20	White	Baseline	9.483333333	2	42.26	Memory-Guided	Trial 4	0.08	10.4671
SS013	20	White	Restricted	4.8	4	48.93	Visually Guided	Trial 1	0.08	13.8492
SS013	20	White	Restricted	4.8	4	48.93	Memory-Guided	Trial 1	0.08	12.5084
SS013	20	White	Restricted	4.8	4	48.93	Visually Guided	Trial 2	0.08	12.7355
SS013	20	White	Restricted	4.8	4	48.93	Memory-Guided	Trial 2	0.08	11.8969
SS013	20	White	Restricted	4.8	4	48.93	Visually Guided	Trial 3	0.08	12.4587
SS013	20	White	Restricted	4.8	4	48.93	Memory-Guided	Trial 3	0.08	12.5823
SS013	20	White	Restricted	4.8	4	48.93	Visually Guided	Trial 4	0.08	12.4117
SS013	20	White	Restricted	4.8	4	48.93	Memory-Guided	Trial 4	0.08	11.952
SS013	20	White	Recovery	9.475	4	48.93	Visually Guided	Trial 1	0.08	12.042
SS013	20	White	Recovery	9.475	4	48.93	Memory-Guided	Trial 1	0.08	11.7694
SS013	20	White	Recovery	9.475	4	48.93	Visually Guided	Trial 2	0.08	12.4239
SS013	20	White	Recovery	9.475	4	48.93	Memory-Guided	Trial 2	0.08	11.8423
SS013	20	White	Recovery	9.475	4	48.93	Visually Guided	Trial 3	0.08	11.9917
SS013	20	White	Recovery	9.475	4	48.93	Memory-Guided	Trial 3	0.08	11.8635
SS013	20	White	Recovery	9.475	4	48.93	Visually Guided	Trial 4	0.08	11.5885
SS013	20	White	Recovery	9.475	4	48.93	Memory-Guided	Trial 4	0.08	10.3174
SS014	23	Black	Baseline	7.866666667	1	93.41	Visually Guided	Trial 1	0.08	22.5453
SS014	23	Black	Baseline	7.866666667	1	93.41	Memory-Guided	Trial 1	0.08	23.5442
SS014	23	Black	Baseline	7.866666667	1	93.41	Visually Guided	Trial 2	0.08	23.4008
SS014	23	Black	Baseline	7.866666667	1	93.41	Memory-Guided	Trial 2	0.08	23.0887
SS014	23	Black	Baseline	7.866666667	1	93.41	Visually Guided	Trial 3	0.08	22.4246
SS014	23	Black	Baseline	7.866666667	1	93.41	Memory-Guided	Trial 3	0.08	23.5601
SS014	23	Black	Baseline	7.866666667	1	93.41	Visually Guided	Trial 4	0.08	23.342
SS014	23	Black	Baseline	7.866666667	1	93.41	Memory-Guided	Trial 4	0.08	23.2986
SS014	23	Black	Restricted	4.325	5	82.29	Visually Guided	Trial 1	0.08	20.629
SS014	23	Black	Restricted	4.325	5	82.29	Memory-Guided	Trial 1	0.08	20.5601
SS014	23	Black	Restricted	4.325	5	82.29	Visually Guided	Trial 2	0.08	20.7028
SS014	23	Black	Restricted	4.325	5	82.29	Memory-Guided	Trial 2	0.08	20.035
SS014	23	Black	Restricted	4.325	5	82.29	Visually Guided	Trial 3	0.08	20.0799
SS014	23	Black	Restricted	4.325	5	82.29	Memory-Guided	Trial 3	0.08	20.4355
SS014	23	Black	Restricted	4.325	5	82.29	Visually Guided	Trial 4	0.08	19.9401
SS014	23	Black	Restricted	4.325	5	82.29	Memory-Guided	Trial 4	0.08	20.5709
SS014	23	Black	Recovery	8.116666667	3	104.53	Visually Guided	Trial 1	0.08	26.1145
SS014	23	Black	Recovery	8.116666667	3	104.53	Memory-Guided	Trial 1	0.08	24.6569
SS014	23	Black	Recovery	8.116666667	3	104.53	Visually Guided	Trial 2	0.08	26.5871
SS014	23	Black	Recovery	8.116666667	3	104.53	Memory-Guided	Trial 2	0.08	26.6042
SS014	23	Black	Recovery	8.116666667	3	104.53	Visually Guided	Trial 3	0.08	27.5838
SS014	23	Black	Recovery	8.116666667	3	104.53	Memory-Guided	Trial 3	0.08	27.0005
SS014	23	Black	Recovery	8.116666667	3	104.53	Visually Guided	Trial 4	0.08	25.9547
SS014	23	Black	Recovery	8.116666667	3	104.53	Memory-Guided	Trial 4	0.08	26.1816
SS001	21	White	Baseline	9.35	4	20.02	Visually Guided	Trial 1	0.096	5.2493
SS001	21	White	Baseline	9.35	4	20.02	Memory-Guided	Trial 1	0.096	4.9143
SS001	21	White	Baseline	9.35	4	20.02	Visually Guided	Trial 2	0.096	5.051
SS001	21	White	Baseline	9.35	4	20.02	Memory-Guided	Trial 2	0.096	4.6138
SS001	21	White	Baseline	9.35	4	20.02	Visually Guided	Trial 3	0.096	5.2262
SS001	21	White	Baseline	9.35	4	20.02	Memory-Guided	Trial 3	0.096	5.105
SS001	21	White	Baseline	9.35	4	20.02	Visually Guided	Trial 4	0.096	5.1391
SS001	21	White	Baseline	9.35	4	20.02	Memory-Guided	Trial 4	0.096	5.0264
SS001	21	White	Recovery	9.441666667	5	26.68	Visually Guided	Trial 1	0.096	6.7078
SS001	21	White	Recovery	9.441666667	5	26.68	Memory-Guided	Trial 1	0.096	6.5375
SS001	21	White	Recovery	9.441666667	5	26.68	Visually Guided	Trial 2	0.096	6.728
SS001	21	White	Recovery	9.441666667	5	26.68	Memory-Guided	Trial 2	0.096	6.5918
SS001	21	White	Recovery	9.441666667	5	26.68	Visually Guided	Trial 3	0.096	6.7058
SS001	21	White	Recovery	9.441666667	5	26.68	Memory-Guided	Trial 3	0.096	6.7028
SS001	21	White	Recovery	9.441666667	5	26.68	Visually Guided	Trial 4	0.096	7.1131
SS001	21	White	Recovery	9.441666667	5	26.68	Memory-Guided	Trial 4	0.096	6.4633
SS002	20	Asian	Baseline	9.466666667	8	48.9	Visually Guided	Trial 1	0.096	11.7654
SS002	20	Asian	Baseline	9.466666667	8	48.9	Memory-Guided	Trial 1	0.096	12.1517
SS002	20	Asian	Baseline	9.466666667	8	48.9	Visually Guided	Trial 2	0.096	12.1426
SS002	20	Asian	Baseline	9.466666667	8	48.9	Memory-Guided	Trial 2	0.096	12.3553
SS002	20	Asian	Baseline	9.466666667	8	48.9	Visually Guided	Trial 3	0.096	12.148
SS002	20	Asian	Baseline	9.466666667	8	48.9	Memory-Guided	Trial 3	0.096	12.5418
SS002	20	Asian	Baseline	9.466666667	8	48.9	Visually Guided	Trial 4	0.096	12.3127
SS002	20	Asian	Baseline	9.466666667	8	48.9	Memory-Guided	Trial 4	0.096	12.6296
SS002	20	Asian	Restricted	4.658333333	9	44.48	Visually Guided	Trial 1	0.096	11.0542
SS002	20	Asian	Restricted	4.658333333	9	44.48	Memory-Guided	Trial 1	0.096	10.9584
SS002	20	Asian	Restricted	4.658333333	9	44.48	Visually Guided	Trial 2	0.096	11.0788
SS002	20	Asian	Restricted	4.658333333	9	44.48	Memory-Guided	Trial 2	0.096	10.9782
SS002	20	Asian	Restricted	4.658333333	9	44.48	Visually Guided	Trial 3	0.096	10.8279
SS002	20	Asian	Restricted	4.658333333	9	44.48	Memory-Guided	Trial 3	0.096	11.1265
SS002	20	Asian	Restricted	4.658333333	9	44.48	Visually Guided	Trial 4	0.096	10.7898
SS002	20	Asian	Restricted	4.658333333	9	44.48	Memory-Guided	Trial 4	0.096	11.2128
SS002	20	Asian	Recovery	9.458333333	7	73.4	Visually Guided	Trial 1	0.096	17.6046
SS002	20	Asian	Recovery	9.458333333	7	73.4	Memory-Guided	Trial 1	0.096	18.9287
SS002	20	Asian	Recovery	9.458333333	7	73.4	Visually Guided	Trial 2	0.096	18.2127
SS002	20	Asian	Recovery	9.458333333	7	73.4	Memory-Guided	Trial 2	0.096	18.0369
SS002	20	Asian	Recovery	9.458333333	7	73.4	Visually Guided	Trial 3	0.096	17.9333
SS002	20	Asian	Recovery	9.458333333	7	73.4	Memory-Guided	Trial 3	0.096	18.3038
SS002	20	Asian	Recovery	9.458333333	7	73.4	Visually Guided	Trial 4	0.096	18.6195
SS002	20	Asian	Recovery	9.458333333	7	73.4	Memory-Guided	Trial 4	0.096	18.1396
SS003	29	White	Baseline	9.4	5	46.71	Visually Guided	Trial 1	0.096	11.3656
SS003	29	White	Baseline	9.4	5	46.71	Memory-Guided	Trial 1	0.096	11.7012
SS003	29	White	Baseline	9.4	5	46.71	Visually Guided	Trial 2	0.096	11.8992
SS003	29	White	Baseline	9.4	5	46.71	Memory-Guided	Trial 2	0.096	11.0019
SS003	29	White	Baseline	9.4	5	46.71	Visually Guided	Trial 3	0.096	11.6723
SS003	29	White	Baseline	9.4	5	46.71	Memory-Guided	Trial 3	0.096	11.5884
SS003	29	White	Baseline	9.4	5	46.71	Visually Guided	Trial 4	0.096	11.3032
SS003	29	White	Baseline	9.4	5	46.71	Memory-Guided	Trial 4	0.096	11.8889
SS003	29	White	Restricted	4.733333333	7	26.69	Visually Guided	Trial 1	0.096	6.5053
SS003	29	White	Restricted	4.733333333	7	26.69	Memory-Guided	Trial 1	0.096	6.3595
SS003	29	White	Restricted	4.733333333	7	26.69	Visually Guided	Trial 2	0.096	6.5553
SS003	29	White	Restricted	4.733333333	7	26.69	Memory-Guided	Trial 2	0.096	6.5521
SS003	29	White	Restricted	4.733333333	7	26.69	Visually Guided	Trial 3	0.096	6.1952
SS003	29	White	Restricted	4.733333333	7	26.69	Memory-Guided	Trial 3	0.096	6.5893
SS003	29	White	Restricted	4.733333333	7	26.69	Visually Guided	Trial 4	0.096	6.5089
SS003	29	White	Restricted	4.733333333	7	26.69	Memory-Guided	Trial 4	0.096	6.5375
SS003	29	White	Recovery	9.366666667	5	33.36	Visually Guided	Trial 1	0.096	8.6282
SS003	29	White	Recovery	9.366666667	5	33.36	Memory-Guided	Trial 1	0.096	8.1808
SS003	29	White	Recovery	9.366666667	5	33.36	Visually Guided	Trial 2	0.096	8.1573
SS003	29	White	Recovery	9.366666667	5	33.36	Memory-Guided	Trial 2	0.096	8.2292
SS003	29	White	Recovery	9.366666667	5	33.36	Visually Guided	Trial 3	0.096	8.5402
SS003	29	White	Recovery	9.366666667	5	33.36	Memory-Guided	Trial 3	0.096	8.062
SS003	29	White	Recovery	9.366666667	5	33.36	Visually Guided	Trial 4	0.096	8.2517
SS003	29	White	Recovery	9.366666667	5	33.36	Memory-Guided	Trial 4	0.096	8.3797
SS004	20	White	Baseline	9.391666667	1	66.72	Visually Guided	Trial 1	0.096	16.0455
SS004	20	White	Baseline	9.391666667	1	66.72	Memory-Guided	Trial 1	0.096	16.2912
SS004	20	White	Baseline	9.391666667	1	66.72	Visually Guided	Trial 2	0.096	16.8356
SS004	20	White	Baseline	9.391666667	1	66.72	Memory-Guided	Trial 2	0.096	16.1381
SS004	20	White	Baseline	9.391666667	1	66.72	Visually Guided	Trial 3	0.096	14.7287
SS004	20	White	Baseline	9.391666667	1	66.72	Memory-Guided	Trial 3	0.096	17.2677
SS004	20	White	Baseline	9.391666667	1	66.72	Visually Guided	Trial 4	0.096	16.5543
SS004	20	White	Baseline	9.391666667	1	66.72	Memory-Guided	Trial 4	0.096	15.6563
SS004	20	White	Restricted	4.65	3	66.72	Visually Guided	Trial 1	0.096	15.9002
SS004	20	White	Restricted	4.65	3	66.72	Memory-Guided	Trial 1	0.096	15.6481
SS004	20	White	Restricted	4.65	3	66.72	Visually Guided	Trial 2	0.096	16.2946
SS004	20	White	Restricted	4.65	3	66.72	Memory-Guided	Trial 2	0.096	16.397
SS004	20	White	Restricted	4.65	3	66.72	Visually Guided	Trial 3	0.096	14.7138
SS004	20	White	Restricted	4.65	3	66.72	Memory-Guided	Trial 3	0.096	16.8228
SS004	20	White	Restricted	4.65	3	66.72	Visually Guided	Trial 4	0.096	16.2941
SS004	20	White	Restricted	4.65	3	66.72	Memory-Guided	Trial 4	0.096	16.2067
SS004	20	White	Recovery	9.083333333	1	66.72	Visually Guided	Trial 1	0.096	16.3163
SS004	20	White	Recovery	9.083333333	1	66.72	Memory-Guided	Trial 1	0.096	16.2728
SS004	20	White	Recovery	9.083333333	1	66.72	Visually Guided	Trial 2	0.096	15.2444
SS004	20	White	Recovery	9.083333333	1	66.72	Memory-Guided	Trial 2	0.096	16.8046
SS004	20	White	Recovery	9.083333333	1	66.72	Visually Guided	Trial 3	0.096	16.5421
SS004	20	White	Recovery	9.083333333	1	66.72	Memory-Guided	Trial 3	0.096	16.1023
SS004	20	White	Recovery	9.083333333	1	66.72	Visually Guided	Trial 4	0.096	16.2147
SS004	20	White	Recovery	9.083333333	1	66.72	Memory-Guided	Trial 4	0.096	16.7336
SS005	21	Asian	Restricted	4.208333333	5	75.62	Visually Guided	Trial 1	0.096	18.9312
SS005	21	Asian	Restricted	4.208333333	5	75.62	Memory-Guided	Trial 1	0.096	18.4849
SS005	21	Asian	Restricted	4.208333333	5	75.62	Visually Guided	Trial 2	0.096	18.3017
SS005	21	Asian	Restricted	4.208333333	5	75.62	Memory-Guided	Trial 2	0.096	20.3279
SS005	21	Asian	Restricted	4.208333333	5	75.62	Visually Guided	Trial 3	0.096	18.7592
SS005	21	Asian	Restricted	4.208333333	5	75.62	Memory-Guided	Trial 3	0.096	19.7715
SS005	21	Asian	Restricted	4.208333333	5	75.62	Visually Guided	Trial 4	0.096	18.4992
SS005	21	Asian	Restricted	4.208333333	5	75.62	Memory-Guided	Trial 4	0.096	17.8352
SS005	21	Asian	Recovery	8.141666667	3	77.84	Visually Guided	Trial 1	0.096	19.7616
SS005	21	Asian	Recovery	8.141666667	3	77.84	Memory-Guided	Trial 1	0.096	19.2548
SS005	21	Asian	Recovery	8.141666667	3	77.84	Visually Guided	Trial 2	0.096	19.3709
SS005	21	Asian	Recovery	8.141666667	3	77.84	Memory-Guided	Trial 2	0.096	19.1056
SS005	21	Asian	Recovery	8.141666667	3	77.84	Visually Guided	Trial 3	0.096	19.103
SS005	21	Asian	Recovery	8.141666667	3	77.84	Memory-Guided	Trial 3	0.096	19.3123
SS005	21	Asian	Recovery	8.141666667	3	77.84	Visually Guided	Trial 4	0.096	19.1711
SS005	21	Asian	Recovery	8.141666667	3	77.84	Memory-Guided	Trial 4	0.096	18.8561
SS006	23	Black	Baseline	8.625	3	73.4	Visually Guided	Trial 1	0.096	17.718
SS006	23	Black	Baseline	8.625	3	73.4	Memory-Guided	Trial 1	0.096	17.7896
SS006	23	Black	Baseline	8.625	3	73.4	Visually Guided	Trial 2	0.096	18.1375
SS006	23	Black	Baseline	8.625	3	73.4	Memory-Guided	Trial 2	0.096	17.8031
SS006	23	Black	Baseline	8.625	3	73.4	Visually Guided	Trial 3	0.096	18.5164
SS006	23	Black	Baseline	8.625	3	73.4	Memory-Guided	Trial 3	0.096	17.3849
SS006	23	Black	Baseline	8.625	3	73.4	Visually Guided	Trial 4	0.096	17.2829
SS006	23	Black	Baseline	8.625	3	73.4	Memory-Guided	Trial 4	0.096	18.3505
SS006	23	Black	Restricted	4.5	5	51.154	Visually Guided	Trial 1	0.096	12.3001
SS006	23	Black	Restricted	4.5	5	51.154	Memory-Guided	Trial 1	0.096	13.1341
SS006	23	Black	Restricted	4.5	5	51.154	Visually Guided	Trial 2	0.096	13.0325
SS006	23	Black	Restricted	4.5	5	51.154	Memory-Guided	Trial 2	0.096	12.7073
SS006	23	Black	Restricted	4.5	5	51.154	Visually Guided	Trial 3	0.096	12.6026
SS006	23	Black	Restricted	4.5	5	51.154	Memory-Guided	Trial 3	0.096	11.8806
SS006	23	Black	Restricted	4.5	5	51.154	Visually Guided	Trial 4	0.096	13.3006
SS006	23	Black	Restricted	4.5	5	51.154	Memory-Guided	Trial 4	0.096	12.5299
SS006	23	Black	Recovery	8.883333333	3	71.17	Visually Guided	Trial 1	0.096	17.0638
SS006	23	Black	Recovery	8.883333333	3	71.17	Memory-Guided	Trial 1	0.096	17.693
SS006	23	Black	Recovery	8.883333333	3	71.17	Visually Guided	Trial 2	0.096	17.474
SS006	23	Black	Recovery	8.883333333	3	71.17	Memory-Guided	Trial 2	0.096	16.1868
SS006	23	Black	Recovery	8.883333333	3	71.17	Visually Guided	Trial 3	0.096	18.6502
SS006	23	Black	Recovery	8.883333333	3	71.17	Memory-Guided	Trial 3	0.096	15.2894
SS006	23	Black	Recovery	8.883333333	3	71.17	Visually Guided	Trial 4	0.096	17.6705
SS006	23	Black	Recovery	8.883333333	3	71.17	Memory-Guided	Trial 4	0.096	16.7463
SS007	19	White	Baseline	9.35	1	40.03	Visually Guided	Trial 1	0.096	9.6681
SS007	19	White	Baseline	9.35	1	40.03	Memory-Guided	Trial 1	0.096	10.2185
SS007	19	White	Baseline	9.35	1	40.03	Visually Guided	Trial 2	0.096	10.052
SS007	19	White	Baseline	9.35	1	40.03	Memory-Guided	Trial 2	0.096	9.8264
SS007	19	White	Baseline	9.35	1	40.03	Visually Guided	Trial 3	0.096	9.8837
SS007	19	White	Baseline	9.35	1	40.03	Memory-Guided	Trial 3	0.096	9.927
SS007	19	White	Baseline	9.35	1	40.03	Visually Guided	Trial 4	0.096	9.8947
SS007	19	White	Baseline	9.35	1	40.03	Memory-Guided	Trial 4	0.096	9.7046
SS007	19	White	Restricted	4.866666667	8	26.68	Visually Guided	Trial 1	0.096	6.4399
SS007	19	White	Restricted	4.866666667	8	26.68	Memory-Guided	Trial 1	0.096	6.6018
SS007	19	White	Restricted	4.866666667	8	26.68	Visually Guided	Trial 2	0.096	6.5065
SS007	19	White	Restricted	4.866666667	8	26.68	Memory-Guided	Trial 2	0.096	6.667
SS007	19	White	Restricted	4.866666667	8	26.68	Visually Guided	Trial 3	0.096	6.5785
SS007	19	White	Restricted	4.866666667	8	26.68	Memory-Guided	Trial 3	0.096	6.5708
SS007	19	White	Restricted	4.866666667	8	26.68	Visually Guided	Trial 4	0.096	6.676
SS007	19	White	Restricted	4.866666667	8	26.68	Memory-Guided	Trial 4	0.096	6.4814
SS007	19	White	Recovery	9.558333333	1	37.81	Visually Guided	Trial 1	0.096	9.7259
SS007	19	White	Recovery	9.558333333	1	37.81	Memory-Guided	Trial 1	0.096	9.2523
SS007	19	White	Recovery	9.558333333	1	37.81	Visually Guided	Trial 2	0.096	9.6953
SS007	19	White	Recovery	9.558333333	1	37.81	Memory-Guided	Trial 2	0.096	8.9662
SS007	19	White	Recovery	9.558333333	1	37.81	Visually Guided	Trial 3	0.096	9.5424
SS007	19	White	Recovery	9.558333333	1	37.81	Memory-Guided	Trial 3	0.096	9.4652
SS007	19	White	Recovery	9.558333333	1	37.81	Visually Guided	Trial 4	0.096	9.8109
SS007	19	White	Recovery	9.558333333	1	37.81	Memory-Guided	Trial 4	0.096	9.6765
SS008	25	White	Baseline	8.55	7	26.69	Visually Guided	Trial 1	0.096	6.7381
SS008	25	White	Baseline	8.55	7	26.69	Memory-Guided	Trial 1	0.096	6.6864
SS008	25	White	Baseline	8.55	7	26.69	Visually Guided	Trial 2	0.096	6.452
SS008	25	White	Baseline	8.55	7	26.69	Memory-Guided	Trial 2	0.096	6.3898
SS008	25	White	Baseline	8.55	7	26.69	Visually Guided	Trial 3	0.096	7.235
SS008	25	White	Baseline	8.55	7	26.69	Memory-Guided	Trial 3	0.096	6.6048
SS008	25	White	Baseline	8.55	7	26.69	Visually Guided	Trial 4	0.096	6.6318
SS008	25	White	Baseline	8.55	7	26.69	Memory-Guided	Trial 4	0.096	6.777
SS008	25	White	Restricted	4.775	9	22.24	Visually Guided	Trial 1	0.096	5.5281
SS008	25	White	Restricted	4.775	9	22.24	Memory-Guided	Trial 1	0.096	5.6982
SS008	25	White	Restricted	4.775	9	22.24	Visually Guided	Trial 2	0.096	5.4498
SS008	25	White	Restricted	4.775	9	22.24	Memory-Guided	Trial 2	0.096	5.3368
SS008	25	White	Restricted	4.775	9	22.24	Visually Guided	Trial 3	0.096	5.45
SS008	25	White	Restricted	4.775	9	22.24	Memory-Guided	Trial 3	0.096	5.5551
SS008	25	White	Restricted	4.775	9	22.24	Visually Guided	Trial 4	0.096	5.502
SS008	25	White	Restricted	4.775	9	22.24	Memory-Guided	Trial 4	0.096	5.6279
SS008	25	White	Recovery	8.683333333	7	26.69	Visually Guided	Trial 1	0.096	6.6457
SS008	25	White	Recovery	8.683333333	7	26.69	Memory-Guided	Trial 1	0.096	6.5144
SS008	25	White	Recovery	8.683333333	7	26.69	Visually Guided	Trial 2	0.096	6.8152
SS008	25	White	Recovery	8.683333333	7	26.69	Memory-Guided	Trial 2	0.096	6.6275
SS008	25	White	Recovery	8.683333333	7	26.69	Visually Guided	Trial 3	0.096	6.5621
SS008	25	White	Recovery	8.683333333	7	26.69	Memory-Guided	Trial 3	0.096	6.726
SS008	25	White	Recovery	8.683333333	7	26.69	Visually Guided	Trial 4	0.096	6.2783
SS008	25	White	Recovery	8.683333333	7	26.69	Memory-Guided	Trial 4	0.096	6.4238
SS009	26	White	Baseline	8.416666667	4	57.83	Visually Guided	Trial 1	0.096	14.7384
SS009	26	White	Baseline	8.416666667	4	57.83	Memory-Guided	Trial 1	0.096	14.3724
SS009	26	White	Baseline	8.416666667	4	57.83	Visually Guided	Trial 2	0.096	14.462
SS009	26	White	Baseline	8.416666667	4	57.83	Memory-Guided	Trial 2	0.096	13.9411
SS009	26	White	Baseline	8.416666667	4	57.83	Visually Guided	Trial 3	0.096	14.4489
SS009	26	White	Baseline	8.416666667	4	57.83	Memory-Guided	Trial 3	0.096	14.2602
SS009	26	White	Baseline	8.416666667	4	57.83	Visually Guided	Trial 4	0.096	13.6825
SS009	26	White	Baseline	8.416666667	4	57.83	Memory-Guided	Trial 4	0.096	14.6604
SS009	26	White	Restricted	4.7	5	46.71	Visually Guided	Trial 1	0.096	11.7418
SS009	26	White	Restricted	4.7	5	46.71	Memory-Guided	Trial 1	0.096	11.3661
SS009	26	White	Restricted	4.7	5	46.71	Visually Guided	Trial 2	0.096	11.8691
SS009	26	White	Restricted	4.7	5	46.71	Memory-Guided	Trial 2	0.096	11.7591
SS009	26	White	Restricted	4.7	5	46.71	Visually Guided	Trial 3	0.096	11.7092
SS009	26	White	Restricted	4.7	5	46.71	Memory-Guided	Trial 3	0.096	11.5934
SS009	26	White	Restricted	4.7	5	46.71	Visually Guided	Trial 4	0.096	11.8357
SS009	26	White	Restricted	4.7	5	46.71	Memory-Guided	Trial 4	0.096	11.1591
SS009	26	White	Recovery	9.133333333	5	37.8	Visually Guided	Trial 1	0.096	9.2448
SS009	26	White	Recovery	9.133333333	5	37.8	Memory-Guided	Trial 1	0.096	9.5518
SS009	26	White	Recovery	9.133333333	5	37.8	Visually Guided	Trial 2	0.096	9.5138
SS009	26	White	Recovery	9.133333333	5	37.8	Memory-Guided	Trial 2	0.096	9.4062
SS009	26	White	Recovery	9.133333333	5	37.8	Visually Guided	Trial 3	0.096	9.2913
SS009	26	White	Recovery	9.133333333	5	37.8	Memory-Guided	Trial 3	0.096	9.246
SS009	26	White	Recovery	9.133333333	5	37.8	Visually Guided	Trial 4	0.096	9.4979
SS009	26	White	Recovery	9.133333333	5	37.8	Memory-Guided	Trial 4	0.096	9.6425
SS010	21	Black	Baseline	7.991666667	3	46.71	Visually Guided	Trial 1	0.096	11.3044
SS010	21	Black	Baseline	7.991666667	3	46.71	Memory-Guided	Trial 1	0.096	11.6164
SS010	21	Black	Baseline	7.991666667	3	46.71	Visually Guided	Trial 2	0.096	11.5383
SS010	21	Black	Baseline	7.991666667	3	46.71	Memory-Guided	Trial 2	0.096	11.5031
SS010	21	Black	Baseline	7.991666667	3	46.71	Visually Guided	Trial 3	0.096	11.635
SS010	21	Black	Baseline	7.991666667	3	46.71	Memory-Guided	Trial 3	0.096	12.0102
SS010	21	Black	Baseline	7.991666667	3	46.71	Visually Guided	Trial 4	0.096	11.6355
SS010	21	Black	Baseline	7.991666667	3	46.71	Memory-Guided	Trial 4	0.096	12.1453
SS010	21	Black	Restricted	4.583333333	4	68.95	Visually Guided	Trial 1	0.096	17.2296
SS010	21	Black	Restricted	4.583333333	4	68.95	Memory-Guided	Trial 1	0.096	16.6948
SS010	21	Black	Restricted	4.583333333	4	68.95	Visually Guided	Trial 2	0.096	16.9078
SS010	21	Black	Restricted	4.583333333	4	68.95	Memory-Guided	Trial 2	0.096	17.4097
SS010	21	Black	Restricted	4.583333333	4	68.95	Visually Guided	Trial 3	0.096	17.5002
SS010	21	Black	Restricted	4.583333333	4	68.95	Memory-Guided	Trial 3	0.096	16.1099
SS010	21	Black	Restricted	4.583333333	4	68.95	Visually Guided	Trial 4	0.096	16.307
SS010	21	Black	Restricted	4.583333333	4	68.95	Memory-Guided	Trial 4	0.096	16.9614
SS010	21	Black	Recovery	7.333333333	3	60.05	Visually Guided	Trial 1	0.096	14.8424
SS010	21	Black	Recovery	7.333333333	3	60.05	Memory-Guided	Trial 1	0.096	15.2733
SS010	21	Black	Recovery	7.333333333	3	60.05	Visually Guided	Trial 2	0.096	15.1531
SS010	21	Black	Recovery	7.333333333	3	60.05	Memory-Guided	Trial 2	0.096	15.1975
SS010	21	Black	Recovery	7.333333333	3	60.05	Visually Guided	Trial 3	0.096	14.7635
SS010	21	Black	Recovery	7.333333333	3	60.05	Memory-Guided	Trial 3	0.096	15.2391
SS010	21	Black	Recovery	7.333333333	3	60.05	Visually Guided	Trial 4	0.096	15.0441
SS010	21	Black	Recovery	7.333333333	3	60.05	Memory-Guided	Trial 4	0.096	15.0682
SS011	22	White	Baseline	7.841666667	6	66.72	Visually Guided	Trial 1	0.096	16.4275
SS011	22	White	Baseline	7.841666667	6	66.72	Memory-Guided	Trial 1	0.096	16.6323
SS011	22	White	Baseline	7.841666667	6	66.72	Visually Guided	Trial 2	0.096	16.6372
SS011	22	White	Baseline	7.841666667	6	66.72	Memory-Guided	Trial 2	0.096	16.7523
SS011	22	White	Baseline	7.841666667	6	66.72	Visually Guided	Trial 3	0.096	16.0479
SS011	22	White	Baseline	7.841666667	6	66.72	Memory-Guided	Trial 3	0.096	16.9463
SS011	22	White	Baseline	7.841666667	6	66.72	Visually Guided	Trial 4	0.096	16.0674
SS011	22	White	Baseline	7.841666667	6	66.72	Memory-Guided	Trial 4	0.096	16.9986
SS011	22	White	Restricted	4.141666667	6	57.83	Visually Guided	Trial 1	0.096	14.6791
SS011	22	White	Restricted	4.141666667	6	57.83	Memory-Guided	Trial 1	0.096	13.6046
SS011	22	White	Restricted	4.141666667	6	57.83	Visually Guided	Trial 2	0.096	14.3122
SS011	22	White	Restricted	4.141666667	6	57.83	Memory-Guided	Trial 2	0.096	14.243
SS011	22	White	Restricted	4.141666667	6	57.83	Visually Guided	Trial 3	0.096	14.7351
SS011	22	White	Restricted	4.141666667	6	57.83	Memory-Guided	Trial 3	0.096	14.6157
SS011	22	White	Restricted	4.141666667	6	57.83	Visually Guided	Trial 4	0.096	14.689
SS011	22	White	Restricted	4.141666667	6	57.83	Memory-Guided	Trial 4	0.096	14.5351
SS011	22	White	Recovery	8.608333333	3	60.05	Visually Guided	Trial 1	0.096	14.4877
SS011	22	White	Recovery	8.608333333	3	60.05	Memory-Guided	Trial 1	0.096	15.3454
SS011	22	White	Recovery	8.608333333	3	60.05	Visually Guided	Trial 2	0.096	15.1389
SS011	22	White	Recovery	8.608333333	3	60.05	Memory-Guided	Trial 2	0.096	14.9085
SS011	22	White	Recovery	8.608333333	3	60.05	Visually Guided	Trial 3	0.096	15.0895
SS011	22	White	Recovery	8.608333333	3	60.05	Memory-Guided	Trial 3	0.096	14.7598
SS011	22	White	Recovery	8.608333333	3	60.05	Visually Guided	Trial 4	0.096	15.1629
SS011	22	White	Recovery	8.608333333	3	60.05	Memory-Guided	Trial 4	0.096	15.4965
SS012	25	Asian	Baseline	7.866666667	4	53.38	Visually Guided	Trial 1	0.096	13.5124
SS012	25	Asian	Baseline	7.866666667	4	53.38	Memory-Guided	Trial 1	0.096	13.1538
SS012	25	Asian	Baseline	7.866666667	4	53.38	Visually Guided	Trial 2	0.096	12.8635
SS012	25	Asian	Baseline	7.866666667	4	53.38	Memory-Guided	Trial 2	0.096	13.5719
SS012	25	Asian	Baseline	7.866666667	4	53.38	Visually Guided	Trial 3	0.096	13.0996
SS012	25	Asian	Baseline	7.866666667	4	53.38	Memory-Guided	Trial 3	0.096	13.4433
SS012	25	Asian	Baseline	7.866666667	4	53.38	Visually Guided	Trial 4	0.096	13.6419
SS012	25	Asian	Baseline	7.866666667	4	53.38	Memory-Guided	Trial 4	0.096	13.2526
SS012	25	Asian	Restricted	4.35	9	53.38	Visually Guided	Trial 1	0.096	5.0524
SS012	25	Asian	Restricted	4.35	9	53.38	Memory-Guided	Trial 1	0.096	13.7359
SS012	25	Asian	Restricted	4.35	9	53.38	Visually Guided	Trial 2	0.096	15.1414
SS012	25	Asian	Restricted	4.35	9	53.38	Memory-Guided	Trial 2	0.096	12.6247
SS012	25	Asian	Restricted	4.35	9	53.38	Visually Guided	Trial 3	0.096	12.966
SS012	25	Asian	Restricted	4.35	9	53.38	Memory-Guided	Trial 3	0.096	12.8298
SS012	25	Asian	Restricted	4.35	9	53.38	Visually Guided	Trial 4	0.096	13.1701
SS012	25	Asian	Restricted	4.35	9	53.38	Memory-Guided	Trial 4	0.096	12.8473
SS012	25	Asian	Recovery	8.308333333	4	64.5	Visually Guided	Trial 1	0.096	15.1256
SS012	25	Asian	Recovery	8.308333333	4	64.5	Memory-Guided	Trial 1	0.096	16.5405
SS012	25	Asian	Recovery	8.308333333	4	64.5	Visually Guided	Trial 2	0.096	16.2444
SS012	25	Asian	Recovery	8.308333333	4	64.5	Memory-Guided	Trial 2	0.096	16.5716
SS012	25	Asian	Recovery	8.308333333	4	64.5	Visually Guided	Trial 3	0.096	15.9954
SS012	25	Asian	Recovery	8.308333333	4	64.5	Memory-Guided	Trial 3	0.096	16.3864
SS012	25	Asian	Recovery	8.308333333	4	64.5	Visually Guided	Trial 4	0.096	16.6597
SS012	25	Asian	Recovery	8.308333333	4	64.5	Memory-Guided	Trial 4	0.096	16.1954
SS013	20	White	Baseline	9.483333333	2	42.26	Visually Guided	Trial 1	0.096	10.7864
SS013	20	White	Baseline	9.483333333	2	42.26	Memory-Guided	Trial 1	0.096	10.2338
SS013	20	White	Baseline	9.483333333	2	42.26	Visually Guided	Trial 2	0.096	10.5972
SS013	20	White	Baseline	9.483333333	2	42.26	Memory-Guided	Trial 2	0.096	10.2769
SS013	20	White	Baseline	9.483333333	2	42.26	Visually Guided	Trial 3	0.096	10.8675
SS013	20	White	Baseline	9.483333333	2	42.26	Memory-Guided	Trial 3	0.096	10.3925
SS013	20	White	Baseline	9.483333333	2	42.26	Visually Guided	Trial 4	0.096	10.3525
SS013	20	White	Baseline	9.483333333	2	42.26	Memory-Guided	Trial 4	0.096	10.4828
SS013	20	White	Restricted	4.8	4	48.93	Visually Guided	Trial 1	0.096	13.9124
SS013	20	White	Restricted	4.8	4	48.93	Memory-Guided	Trial 1	0.096	12.4943
SS013	20	White	Restricted	4.8	4	48.93	Visually Guided	Trial 2	0.096	12.6399
SS013	20	White	Restricted	4.8	4	48.93	Memory-Guided	Trial 2	0.096	11.9141
SS013	20	White	Restricted	4.8	4	48.93	Visually Guided	Trial 3	0.096	12.4804
SS013	20	White	Restricted	4.8	4	48.93	Memory-Guided	Trial 3	0.096	12.6117
SS013	20	White	Restricted	4.8	4	48.93	Visually Guided	Trial 4	0.096	12.3853
SS013	20	White	Restricted	4.8	4	48.93	Memory-Guided	Trial 4	0.096	11.9163
SS013	20	White	Recovery	9.475	4	48.93	Visually Guided	Trial 1	0.096	12.0875
SS013	20	White	Recovery	9.475	4	48.93	Memory-Guided	Trial 1	0.096	11.7773
SS013	20	White	Recovery	9.475	4	48.93	Visually Guided	Trial 2	0.096	12.4759
SS013	20	White	Recovery	9.475	4	48.93	Memory-Guided	Trial 2	0.096	11.8342
SS013	20	White	Recovery	9.475	4	48.93	Visually Guided	Trial 3	0.096	11.9608
SS013	20	White	Recovery	9.475	4	48.93	Memory-Guided	Trial 3	0.096	11.7822
SS013	20	White	Recovery	9.475	4	48.93	Visually Guided	Trial 4	0.096	11.6127
SS013	20	White	Recovery	9.475	4	48.93	Memory-Guided	Trial 4	0.096	10.2895
SS014	23	Black	Baseline	7.866666667	1	93.41	Visually Guided	Trial 1	0.096	22.6011
SS014	23	Black	Baseline	7.866666667	1	93.41	Memory-Guided	Trial 1	0.096	23.4667
SS014	23	Black	Baseline	7.866666667	1	93.41	Visually Guided	Trial 2	0.096	23.3991
SS014	23	Black	Baseline	7.866666667	1	93.41	Memory-Guided	Trial 2	0.096	23.1105
SS014	23	Black	Baseline	7.866666667	1	93.41	Visually Guided	Trial 3	0.096	22.6059
SS014	23	Black	Baseline	7.866666667	1	93.41	Memory-Guided	Trial 3	0.096	23.6825
SS014	23	Black	Baseline	7.866666667	1	93.41	Visually Guided	Trial 4	0.096	23.3415
SS014	23	Black	Baseline	7.866666667	1	93.41	Memory-Guided	Trial 4	0.096	23.4379
SS014	23	Black	Restricted	4.325	5	82.29	Visually Guided	Trial 1	0.096	20.5687
SS014	23	Black	Restricted	4.325	5	82.29	Memory-Guided	Trial 1	0.096	20.5181
SS014	23	Black	Restricted	4.325	5	82.29	Visually Guided	Trial 2	0.096	20.7469
SS014	23	Black	Restricted	4.325	5	82.29	Memory-Guided	Trial 2	0.096	20.0003
SS014	23	Black	Restricted	4.325	5	82.29	Visually Guided	Trial 3	0.096	20.1331
SS014	23	Black	Restricted	4.325	5	82.29	Memory-Guided	Trial 3	0.096	20.4389
SS014	23	Black	Restricted	4.325	5	82.29	Visually Guided	Trial 4	0.096	19.9516
SS014	23	Black	Restricted	4.325	5	82.29	Memory-Guided	Trial 4	0.096	20.6124
SS014	23	Black	Recovery	8.116666667	3	104.53	Visually Guided	Trial 1	0.096	26.172
SS014	23	Black	Recovery	8.116666667	3	104.53	Memory-Guided	Trial 1	0.096	24.8256
SS014	23	Black	Recovery	8.116666667	3	104.53	Visually Guided	Trial 2	0.096	26.6718
SS014	23	Black	Recovery	8.116666667	3	104.53	Memory-Guided	Trial 2	0.096	26.6961
SS014	23	Black	Recovery	8.116666667	3	104.53	Visually Guided	Trial 3	0.096	27.6485
SS014	23	Black	Recovery	8.116666667	3	104.53	Memory-Guided	Trial 3	0.096	26.9707
SS014	23	Black	Recovery	8.116666667	3	104.53	Visually Guided	Trial 4	0.096	25.8726
SS014	23	Black	Recovery	8.116666667	3	104.53	Memory-Guided	Trial 4	0.096	26.0862
SS001	21	White	Baseline	9.35	4	20.02	Visually Guided	Trial 1	0.112	5.2547
SS001	21	White	Baseline	9.35	4	20.02	Memory-Guided	Trial 1	0.112	4.9067
SS001	21	White	Baseline	9.35	4	20.02	Visually Guided	Trial 2	0.112	5.0804
SS001	21	White	Baseline	9.35	4	20.02	Memory-Guided	Trial 2	0.112	4.6138
SS001	21	White	Baseline	9.35	4	20.02	Visually Guided	Trial 3	0.112	5.2184
SS001	21	White	Baseline	9.35	4	20.02	Memory-Guided	Trial 3	0.112	5.1067
SS001	21	White	Baseline	9.35	4	20.02	Visually Guided	Trial 4	0.112	5.1118
SS001	21	White	Baseline	9.35	4	20.02	Memory-Guided	Trial 4	0.112	5.0632
SS001	21	White	Recovery	9.441666667	5	26.68	Visually Guided	Trial 1	0.112	6.69
SS001	21	White	Recovery	9.441666667	5	26.68	Memory-Guided	Trial 1	0.112	6.5365
SS001	21	White	Recovery	9.441666667	5	26.68	Visually Guided	Trial 2	0.112	6.7059
SS001	21	White	Recovery	9.441666667	5	26.68	Memory-Guided	Trial 2	0.112	6.5769
SS001	21	White	Recovery	9.441666667	5	26.68	Visually Guided	Trial 3	0.112	6.7181
SS001	21	White	Recovery	9.441666667	5	26.68	Memory-Guided	Trial 3	0.112	6.7125
SS001	21	White	Recovery	9.441666667	5	26.68	Visually Guided	Trial 4	0.112	7.0783
SS001	21	White	Recovery	9.441666667	5	26.68	Memory-Guided	Trial 4	0.112	6.4627
SS002	20	Asian	Baseline	9.466666667	8	48.9	Visually Guided	Trial 1	0.112	11.7817
SS002	20	Asian	Baseline	9.466666667	8	48.9	Memory-Guided	Trial 1	0.112	12.1779
SS002	20	Asian	Baseline	9.466666667	8	48.9	Visually Guided	Trial 2	0.112	12.1836
SS002	20	Asian	Baseline	9.466666667	8	48.9	Memory-Guided	Trial 2	0.112	12.3679
SS002	20	Asian	Baseline	9.466666667	8	48.9	Visually Guided	Trial 3	0.112	12.1493
SS002	20	Asian	Baseline	9.466666667	8	48.9	Memory-Guided	Trial 3	0.112	12.548
SS002	20	Asian	Baseline	9.466666667	8	48.9	Visually Guided	Trial 4	0.112	12.3253
SS002	20	Asian	Baseline	9.466666667	8	48.9	Memory-Guided	Trial 4	0.112	12.6449
SS002	20	Asian	Restricted	4.658333333	9	44.48	Visually Guided	Trial 1	0.112	11.0046
SS002	20	Asian	Restricted	4.658333333	9	44.48	Memory-Guided	Trial 1	0.112	11.1101
SS002	20	Asian	Restricted	4.658333333	9	44.48	Visually Guided	Trial 2	0.112	11.0919
SS002	20	Asian	Restricted	4.658333333	9	44.48	Memory-Guided	Trial 2	0.112	10.9663
SS002	20	Asian	Restricted	4.658333333	9	44.48	Visually Guided	Trial 3	0.112	10.8438
SS002	20	Asian	Restricted	4.658333333	9	44.48	Memory-Guided	Trial 3	0.112	11.1599
SS002	20	Asian	Restricted	4.658333333	9	44.48	Visually Guided	Trial 4	0.112	10.7588
SS002	20	Asian	Restricted	4.658333333	9	44.48	Memory-Guided	Trial 4	0.112	11.1829
SS002	20	Asian	Recovery	9.458333333	7	73.4	Visually Guided	Trial 1	0.112	17.599
SS002	20	Asian	Recovery	9.458333333	7	73.4	Memory-Guided	Trial 1	0.112	18.8473
SS002	20	Asian	Recovery	9.458333333	7	73.4	Visually Guided	Trial 2	0.112	18.4264
SS002	20	Asian	Recovery	9.458333333	7	73.4	Memory-Guided	Trial 2	0.112	17.9757
SS002	20	Asian	Recovery	9.458333333	7	73.4	Visually Guided	Trial 3	0.112	17.8994
SS002	20	Asian	Recovery	9.458333333	7	73.4	Memory-Guided	Trial 3	0.112	18.3246
SS002	20	Asian	Recovery	9.458333333	7	73.4	Visually Guided	Trial 4	0.112	18.5613
SS002	20	Asian	Recovery	9.458333333	7	73.4	Memory-Guided	Trial 4	0.112	18.0811
SS003	29	White	Baseline	9.4	5	46.71	Visually Guided	Trial 1	0.112	11.3203
SS003	29	White	Baseline	9.4	5	46.71	Memory-Guided	Trial 1	0.112	11.687
SS003	29	White	Baseline	9.4	5	46.71	Visually Guided	Trial 2	0.112	11.9457
SS003	29	White	Baseline	9.4	5	46.71	Memory-Guided	Trial 2	0.112	10.9807
SS003	29	White	Baseline	9.4	5	46.71	Visually Guided	Trial 3	0.112	11.608
SS003	29	White	Baseline	9.4	5	46.71	Memory-Guided	Trial 3	0.112	11.627
SS003	29	White	Baseline	9.4	5	46.71	Visually Guided	Trial 4	0.112	11.2585
SS003	29	White	Baseline	9.4	5	46.71	Memory-Guided	Trial 4	0.112	11.879
SS003	29	White	Restricted	4.733333333	7	26.69	Visually Guided	Trial 1	0.112	6.4767
SS003	29	White	Restricted	4.733333333	7	26.69	Memory-Guided	Trial 1	0.112	6.3477
SS003	29	White	Restricted	4.733333333	7	26.69	Visually Guided	Trial 2	0.112	6.5507
SS003	29	White	Restricted	4.733333333	7	26.69	Memory-Guided	Trial 2	0.112	6.5615
SS003	29	White	Restricted	4.733333333	7	26.69	Visually Guided	Trial 3	0.112	6.3216
SS003	29	White	Restricted	4.733333333	7	26.69	Memory-Guided	Trial 3	0.112	6.6077
SS003	29	White	Restricted	4.733333333	7	26.69	Visually Guided	Trial 4	0.112	6.5129
SS003	29	White	Restricted	4.733333333	7	26.69	Memory-Guided	Trial 4	0.112	6.5566
SS003	29	White	Recovery	9.366666667	5	33.36	Visually Guided	Trial 1	0.112	8.5769
SS003	29	White	Recovery	9.366666667	5	33.36	Memory-Guided	Trial 1	0.112	8.1199
SS003	29	White	Recovery	9.366666667	5	33.36	Visually Guided	Trial 2	0.112	8.1263
SS003	29	White	Recovery	9.366666667	5	33.36	Memory-Guided	Trial 2	0.112	8.2191
SS003	29	White	Recovery	9.366666667	5	33.36	Visually Guided	Trial 3	0.112	8.5654
SS003	29	White	Recovery	9.366666667	5	33.36	Memory-Guided	Trial 3	0.112	8.0493
SS003	29	White	Recovery	9.366666667	5	33.36	Visually Guided	Trial 4	0.112	8.3017
SS003	29	White	Recovery	9.366666667	5	33.36	Memory-Guided	Trial 4	0.112	8.3607
SS004	20	White	Baseline	9.391666667	1	66.72	Visually Guided	Trial 1	0.112	16.0097
SS004	20	White	Baseline	9.391666667	1	66.72	Memory-Guided	Trial 1	0.112	16.4035
SS004	20	White	Baseline	9.391666667	1	66.72	Visually Guided	Trial 2	0.112	16.8727
SS004	20	White	Baseline	9.391666667	1	66.72	Memory-Guided	Trial 2	0.112	15.7741
SS004	20	White	Baseline	9.391666667	1	66.72	Visually Guided	Trial 3	0.112	15.0462
SS004	20	White	Baseline	9.391666667	1	66.72	Memory-Guided	Trial 3	0.112	17.1449
SS004	20	White	Baseline	9.391666667	1	66.72	Visually Guided	Trial 4	0.112	16.4638
SS004	20	White	Baseline	9.391666667	1	66.72	Memory-Guided	Trial 4	0.112	15.8569
SS004	20	White	Restricted	4.65	3	66.72	Visually Guided	Trial 1	0.112	15.8748
SS004	20	White	Restricted	4.65	3	66.72	Memory-Guided	Trial 1	0.112	15.6703
SS004	20	White	Restricted	4.65	3	66.72	Visually Guided	Trial 2	0.112	16.3129
SS004	20	White	Restricted	4.65	3	66.72	Memory-Guided	Trial 2	0.112	16.3602
SS004	20	White	Restricted	4.65	3	66.72	Visually Guided	Trial 3	0.112	14.9016
SS004	20	White	Restricted	4.65	3	66.72	Memory-Guided	Trial 3	0.112	16.7573
SS004	20	White	Restricted	4.65	3	66.72	Visually Guided	Trial 4	0.112	16.1745
[truncated: 237,986 more rows]
